# Supplementary material for: Transgenerational Response to Nitrogen Deprivation in Arabidopsis thaliana
Source: Int J Mol Sci. 2019 Nov 8;20(22):5587. doi: 10.3390/ijms20225587 (PMC6888700; doi:10.3390/ijms20225587)
Supplement: Supplementary file 1 [file ijms-20-05587-s001.zip]

Archive with 4 entries (4 files):
- Supplementary material/Supplementary material.docx
- Supplementary material/Table S2.xlsx
- Supplementary material/Table S3.xlsx
- Supplementary material/Table S4.xlsx
