# Supplementary material for: Transgenerational Response to Nitrogen Deprivation in Arabidopsis thaliana
Source: Int J Mol Sci. 2019 Nov 8;20(22):5587. doi: 10.3390/ijms20225587 (PMC6888700; doi:10.3390/ijms20225587)
Supplement: Supplementary file 1 [file ijms-20-05587-s001.zip › Supplementary material/Table S2.xlsx]

## Sheet: UP
GO Information				CM				T vs C		TT vs CC		TTC vs CCC		TTCC vs CCCC
No	GO Term	Onto	Description	1	2	3	4	FDR	Num	FDR	Num	FDR	Num	FDR	Num
1	GO:0044699	P	single-organism process					1.4e-29	1453	9.9e-38	1957	1.3e-20	503	3.4e-14	320
2	GO:0050896	P	response to stimulus					2.1e-23	1010	2.9e-07	1170	1.4e-17	360	3.9e-12	230
3	GO:0044763	P	single-organism cellular process					2.3e-23	1053	1.9e-22	1368	8e-12	349	4.8e-06	211
4	GO:0007154	P	cell communication					9e-15	412	0.024	419	0.011	113	0.0013	81
5	GO:0007165	P	signal transduction					1.5e-14	373	---	---	0.038	98	0.0029	72
6	GO:0023052	P	signaling					4.2e-14	375	---	---	---	---	0.0043	72
7	GO:0044700	P	single organism signaling					5e-14	374	---	---	---	---	0.0042	72
8	GO:0044710	P	single-organism metabolic process					6.9e-14	647	5.3e-25	919	3.9e-20	268	1.5e-10	160
9	GO:0006468	P	protein phosphorylation					2e-13	210	0.00057	209	---	---	---	---
10	GO:0044711	P	single-organism biosynthetic process					2.2e-13	332	6.1e-14	430	1.3e-15	142	3.2e-09	87
11	GO:0019748	P	secondary metabolic process					2.8e-12	131	2.4e-05	132	1.2e-15	67	2e-19	58
12	GO:0042221	P	response to chemical					4.4e-11	477	0.00025	554	8.3e-17	203	2.5e-13	136
13	GO:0009698	P	phenylpropanoid metabolic process					5.7e-11	64	8.7e-10	75	0.0017	19	3.6e-06	19
14	GO:0006793	P	phosphorus metabolic process					6.5e-11	321	7.3e-06	376	---	---	---	---
15	GO:0071554	P	cell wall organization or biogenesis					6.5e-11	162	1.2e-27	268	0.00054	51	---	---
16	GO:0006796	P	phosphate-containing compound metabolic process					1.3e-10	317	1.8e-05	369	---	---	---	---
17	GO:0009699	P	phenylpropanoid biosynthetic process					1.7e-10	53	2.5e-08	59	0.0043	15	1.8e-06	17
18	GO:1901700	P	response to oxygen-containing compound					7.3e-10	287	0.049	300	3.3e-07	106	5.4e-06	71
19	GO:0007166	P	cell surface receptor signaling pathway					1e-09	75	0.00071	70	---	---	---	---
20	GO:0051716	P	cellular response to stimulus					2e-09	465	---	---	0.0069	141	0.0038	96
21	GO:0016310	P	phosphorylation					2e-09	240	0.0043	259	---	---	---	---
22	GO:0010033	P	response to organic substance					3.5e-09	349	0.05	380	1.2e-09	138	1e-09	98
23	GO:0050794	P	regulation of cellular process					1e-08	722	---	---	0.022	217	0.00055	154
24	GO:0044550	P	secondary metabolite biosynthetic process					1.4e-08	86	0.00014	90	3.6e-15	52	2e-19	47
25	GO:0009719	P	response to endogenous stimulus					2.2e-08	303	---	---	6.6e-09	121	1.3e-09	88
26	GO:0050789	P	regulation of biological process					2.8e-08	775	---	---	0.0035	243	0.00011	170
27	GO:0001101	P	response to acid chemical					4.3e-08	222	0.044	235	8.9e-05	78	0.0047	48
28	GO:0071669	P	plant-type cell wall organization or biogenesis					1.2e-07	73	5.2e-13	109	---	---	---	---
29	GO:0007167	P	enzyme linked receptor protein signaling pathway					3.6e-07	47	0.015	41	---	---	---	---
30	GO:0007169	P	transmembrane receptor protein tyrosine kinase signaling pathway					3.6e-07	47	0.015	41	---	---	---	---
31	GO:0045229	P	external encapsulating structure organization					4.5e-07	121	4.4e-19	202	0.00014	45	---	---
32	GO:0042546	P	cell wall biogenesis					5.7e-07	66	1.2e-11	98	---	---	---	---
33	GO:0071555	P	cell wall organization					6.4e-07	115	1.2e-19	196	0.00016	43	---	---
34	GO:0065007	P	biological regulation					8.3e-07	855	---	---	0.00032	282	1.8e-06	200
35	GO:0009725	P	response to hormone					1.4e-06	277	---	---	3.3e-09	117	2.3e-08	81
36	GO:0009611	P	response to wounding					1.8e-06	62	0.00081	66	---	---	---	---
37	GO:0006464	P	cellular protein modification process					4.8e-06	341	---	---	---	---	---	---
38	GO:0036211	P	protein modification process					4.8e-06	341	---	---	---	---	---	---
39	GO:1901362	P	organic cyclic compound biosynthetic process					7.9e-06	478	---	---	0.0054	155	1.1e-08	130
40	GO:0097305	P	response to alcohol					9.6e-06	120	---	---	0.013	39	---	---
41	GO:0009832	P	plant-type cell wall biogenesis					9.7e-06	49	1.3e-06	64	---	---	---	---
42	GO:0009737	P	response to abscisic acid					1e-05	119	---	---	0.011	39	---	---
43	GO:0000271	P	polysaccharide biosynthetic process					1.8e-05	56	5.2e-06	72	---	---	---	---
44	GO:0034637	P	cellular carbohydrate biosynthetic process					1.8e-05	59	3e-06	77	0.024	19	---	---
45	GO:0009987	P	cellular process					1.8e-05	1646	---	---	0.00027	537	---	---
46	GO:0016051	P	carbohydrate biosynthetic process					2e-05	80	2e-06	106	6.7e-05	34	---	---
47	GO:0009808	P	lignin metabolic process					2e-05	35	4.4e-06	45	---	---	0.047	8
48	GO:0006629	P	lipid metabolic process					2.2e-05	179	6.2e-12	271	---	---	---	---
49	GO:0019438	P	aromatic compound biosynthetic process					3e-05	457	---	---	0.038	143	2e-06	118
50	GO:0010015	P	root morphogenesis					4.1e-05	63	1.4e-05	81	---	---	---	---
51	GO:0006950	P	response to stress					4.6e-05	513	---	---	6.4e-07	194	7.5e-06	128
52	GO:0071495	P	cellular response to endogenous stimulus					6.8e-05	161	---	---	0.00021	62	0.00017	44
53	GO:0035556	P	intracellular signal transduction					7.4e-05	127	---	---	0.012	43	0.00082	34
54	GO:0033993	P	response to lipid					9.3e-05	143	---	---	0.0022	52	---	---
55	GO:0010053	P	root epidermal cell differentiation					0.00011	38	1.4e-05	50	---	---	---	---
56	GO:0010054	P	trichoblast differentiation					0.00012	35	1.4e-05	46	---	---	---	---
57	GO:0009755	P	hormone-mediated signaling pathway					0.00014	149	---	---	0.00093	56	0.00014	42
58	GO:0009628	P	response to abiotic stimulus					0.00016	314	---	---	3.9e-17	162	5.4e-11	102
59	GO:0022622	P	root system development					0.00021	98	0.0002	125	---	---	---	---
60	GO:0048765	P	root hair cell differentiation					0.00022	33	3.9e-05	43	---	---	---	---
61	GO:0048764	P	trichoblast maturation					0.00022	33	3.9e-05	43	---	---	---	---
62	GO:0032870	P	cellular response to hormone stimulus					0.00023	156	---	---	0.00016	62	0.00014	44
63	GO:0048469	P	cell maturation					0.00025	33	4.4e-05	43	---	---	---	---
64	GO:0048364	P	root development					0.00027	97	0.00025	124	---	---	---	---
65	GO:0099402	P	plant organ development					0.00028	167	0.023	199	---	---	---	---
66	GO:0005976	P	polysaccharide metabolic process					0.0003	89	6.2e-11	145	---	---	---	---
67	GO:0071310	P	cellular response to organic substance					0.00036	175	---	---	0.00017	69	0.00022	48
68	GO:0030154	P	cell differentiation					0.00047	138	0.0048	170	---	---	---	---
69	GO:0009834	P	plant-type secondary cell wall biogenesis					0.00047	25	0.0003	31	---	---	---	---
70	GO:0009888	P	tissue development					0.00047	110	0.0067	133	---	---	---	---
71	GO:0048869	P	cellular developmental process					0.00048	171	7.8e-06	236	---	---	0.028	39
72	GO:0009809	P	lignin biosynthetic process					0.00048	26	0.00087	31	---	---	---	---
73	GO:0033692	P	cellular polysaccharide biosynthetic process					0.0006	45	0.00012	59	---	---	---	---
74	GO:0090627	P	plant epidermal cell differentiation					0.00088	40	7e-05	54	---	---	---	---
75	GO:0006928	P	movement of cell or subcellular component					0.00099	22	1.2e-05	32	---	---	---	---
76	GO:0044262	P	cellular carbohydrate metabolic process					0.0013	82	1.6e-08	130	0.0012	34	0.00073	25
77	GO:0008152	P	metabolic process					0.0015	1529	---	---	8.4e-05	515	0.00092	327
78	GO:0090558	P	plant epidermis development					0.0016	56	4.1e-05	78	---	---	---	---
79	GO:0044723	P	single-organism carbohydrate metabolic process					0.0018	112	2.9e-07	168	4.9e-05	50	---	---
80	GO:0044264	P	cellular polysaccharide metabolic process					0.0021	60	4.9e-08	97	---	---	---	---
81	GO:0070887	P	cellular response to chemical stimulus					0.0024	190	---	---	4.9e-05	79	0.00042	52
82	GO:0048468	P	cell development					0.0024	65	2e-05	93	---	---	---	---
83	GO:0044712	P	single-organism catabolic process					0.0025	107	1.8e-06	158	---	---	---	---
84	GO:0010817	P	regulation of hormone levels					0.0027	56	0.029	65	0.00018	27	2e-06	24
85	GO:0006855	P	drug transmembrane transport					0.0028	24	---	---	0.0053	11	---	---
86	GO:2000652	P	regulation of secondary cell wall biogenesis					0.0029	13	0.031	13	---	---	---	---
87	GO:1903338	P	regulation of cell wall organization or biogenesis					0.0031	16	0.0039	19	---	---	---	---
88	GO:0048856	P	anatomical structure development					0.0038	445	0.032	573	---	---	0.0073	102
89	GO:0071705	P	nitrogen compound transport					0.0041	69	0.0039	88	0.0013	30	0.0063	20
90	GO:0010118	P	stomatal movement					0.0041	31	---	---	---	---	---	---
91	GO:0009653	P	anatomical structure morphogenesis					0.0053	152	3.1e-06	223	---	---	---	---
92	GO:0080147	P	root hair cell development					0.0053	25	0.00012	36	---	---	---	---
93	GO:0015893	P	drug transport					0.0053	24	---	---	0.0075	11	---	---
94	GO:0042493	P	response to drug					0.0062	24	---	---	0.003	12	---	---
95	GO:0032502	P	developmental process					0.0064	453	0.012	595	---	---	0.012	103
96	GO:0010345	P	suberin biosynthetic process					0.0071	10	0.017	11	---	---	0.002	5
97	GO:0009415	P	response to water					0.0077	70	---	---	0.00026	33	0.021	19
98	GO:0044255	P	cellular lipid metabolic process					0.0077	113	1.1e-05	166	---	---	---	---
99	GO:0043436	P	oxoacid metabolic process					0.0078	158	0.0027	210	1.6e-06	74	0.00057	45
100	GO:0006820	P	anion transport					0.0078	50	0.0091	63	1.6e-06	30	0.00055	18
101	GO:0032501	P	multicellular organismal process					0.0083	426	---	---	---	---	0.037	94
102	GO:0007017	P	microtubule-based process					0.0084	34	7.8e-06	54	---	---	---	---
103	GO:0055085	P	transmembrane transport					0.0089	115	0.0027	153	0.0084	44	---	---
104	GO:0010035	P	response to inorganic substance					0.0089	151	---	---	5.4e-08	76	2.7e-05	48
105	GO:0032787	P	monocarboxylic acid metabolic process					0.0099	88	0.0029	117	---	---	---	---
106	GO:0016042	P	lipid catabolic process					0.0099	49	0.024	60	---	---	---	---
107	GO:0080167	P	response to karrikin					0.0099	33	---	---	3.7e-05	20	---	---
108	GO:0007018	P	microtubule-based movement					0.01	15	4.6e-05	24	---	---	---	---
109	GO:0009414	P	response to water deprivation					0.01	68	---	---	0.00039	32	0.017	19
110	GO:0044767	P	single-organism developmental process					0.01	437	0.018	575	---	---	0.017	99
111	GO:0040007	P	growth					0.01	116	5.3e-07	180	---	---	---	---
112	GO:0055114	P	oxidation-reduction process					0.01	236	5.8e-06	343	1.9e-11	121	2.3e-07	76
113	GO:0048767	P	root hair elongation					0.011	20	0.004	26	---	---	---	---
114	GO:0072330	P	monocarboxylic acid biosynthetic process					0.011	53	0.0015	72	---	---	---	---
115	GO:0010410	P	hemicellulose metabolic process					0.011	27	2.5e-06	46	0.014	12	0.0047	10
116	GO:0006355	P	regulation of transcription, DNA-templated					0.011	349	---	---	---	---	3.1e-05	95
117	GO:2001141	P	regulation of RNA biosynthetic process					0.012	349	---	---	---	---	3.1e-05	95
118	GO:1903506	P	regulation of nucleic acid-templated transcription					0.012	349	---	---	---	---	3.1e-05	95
119	GO:0009250	P	glucan biosynthetic process					0.014	31	---	---	---	---	---	---
120	GO:0021700	P	developmental maturation					0.015	44	0.023	55	---	---	---	---
121	GO:0006811	P	ion transport					0.015	110	0.0014	151	8.3e-05	51	0.031	28
122	GO:0044042	P	glucan metabolic process					0.015	47	3.9e-05	72	---	---	---	---
123	GO:0044707	P	single-multicellular organism process					0.015	402	---	---	---	---	0.019	92
124	GO:0006073	P	cellular glucan metabolic process					0.015	47	3.9e-05	72	---	---	---	---
125	GO:0051252	P	regulation of RNA metabolic process					0.016	351	---	---	---	---	3e-05	96
126	GO:0051234	P	establishment of localization					0.017	342	2.2e-07	509	0.00051	130	---	---
127	GO:0006810	P	transport					0.017	340	1.9e-07	507	0.00039	130	---	---
128	GO:0010583	P	response to cyclopentenone					0.02	14	0.00063	21	---	---	0.0078	6
129	GO:0009734	P	auxin-activated signaling pathway					0.02	42	---	---	---	---	---	---
130	GO:0010383	P	cell wall polysaccharide metabolic process					0.02	30	5.8e-07	54	0.0089	14	0.0053	11
131	GO:0006082	P	organic acid metabolic process					0.02	171	0.0044	231	1.6e-08	87	0.00016	51
132	GO:0097306	P	cellular response to alcohol					0.02	54	---	---	---	---	---	---
133	GO:0071215	P	cellular response to abscisic acid stimulus					0.02	54	---	---	---	---	---	---
134	GO:0009664	P	plant-type cell wall organization					0.023	32	2.1e-07	59	---	---	---	---
135	GO:0051179	P	localization					0.024	354	8.4e-08	533	0.001	133	---	---
136	GO:0008610	P	lipid biosynthetic process					0.025	91	6.8e-07	147	---	---	---	---
137	GO:0006351	P	transcription, DNA-templated					0.025	359	---	---	---	---	6.1e-05	97
138	GO:0019219	P	regulation of nucleobase-containing compound metabolic process					0.026	355	---	---	---	---	3.9e-05	97
139	GO:0097659	P	nucleic acid-templated transcription					0.026	359	---	---	---	---	6.1e-05	97
140	GO:0007275	P	multicellular organism development					0.029	390	---	---	---	---	0.028	89
141	GO:0032774	P	RNA biosynthetic process					0.029	359	---	---	---	---	6.4e-05	97
142	GO:0042445	P	hormone metabolic process					0.03	35	---	---	8.6e-05	21	3.1e-07	20
143	GO:0010200	P	response to chitin					0.03	32	---	---	---	---	---	---
144	GO:0071229	P	cellular response to acid chemical					0.031	85	---	---	---	---	---	---
145	GO:0005975	P	carbohydrate metabolic process					0.032	175	6.1e-14	312	0.00027	74	---	---
146	GO:0046394	P	carboxylic acid biosynthetic process					0.034	78	0.00039	114	---	---	---	---
147	GO:0010243	P	response to organonitrogen compound					0.034	37	---	---	---	---	0.047	11
148	GO:0006865	P	amino acid transport					0.034	19	0.015	25	0.025	9	---	---
149	GO:0016053	P	organic acid biosynthetic process					0.037	91	0.0038	126	0.0019	40	0.039	24
150	GO:0043412	P	macromolecule modification					0.038	353	---	---	---	---	---	---
151	GO:0009753	P	response to jasmonic acid					0.04	46	---	---	---	---	---	---
152	GO:0071365	P	cellular response to auxin stimulus					0.04	43	---	---	---	---	---	---
153	GO:0006952	P	defense response					0.042	229	---	---	---	---	---	---
154	GO:1901701	P	cellular response to oxygen-containing compound					0.043	105	---	---	---	---	---	---
155	GO:0015711	P	organic anion transport					0.045	26	---	---	0.0034	14	---	---
156	GO:0046942	P	carboxylic acid transport					0.045	26	---	---	0.0034	14	---	---
157	GO:0009812	P	flavonoid metabolic process					0.045	27	---	---	0.0051	14	---	---
158	GO:0018130	P	heterocycle biosynthetic process					0.047	405	---	---	---	---	0.00017	106
159	GO:0016740	F	transferase activity					3.6e-26	692	2.5e-12	798	0.024	173	---	---
160	GO:0003824	F	catalytic activity					8.2e-26	1383	1.3e-36	1889	2e-05	410	0.043	244
161	GO:0004672	F	protein kinase activity					4.6e-16	217	0.00022	210	---	---	---	---
162	GO:0030554	F	adenyl nucleotide binding					4.6e-16	436	0.0095	447	---	---	---	---
163	GO:0032559	F	adenyl ribonucleotide binding					4.6e-16	436	0.0091	447	---	---	---	---
164	GO:0016773	F	phosphotransferase activity, alcohol group as acceptor					6.7e-16	240	0.00021	238	---	---	---	---
165	GO:0004674	F	protein serine/threonine kinase activity					1.6e-15	188	0.00014	182	---	---	---	---
166	GO:0016301	F	kinase activity					1.6e-15	295	0.00071	299	---	---	---	---
167	GO:0005524	F	ATP binding					3.5e-14	408	0.0047	431	---	---	---	---
168	GO:0032555	F	purine ribonucleotide binding					5.2e-14	461	0.001	507	---	---	---	---
169	GO:0017076	F	purine nucleotide binding					5.3e-14	461	0.001	507	---	---	---	---
170	GO:0032553	F	ribonucleotide binding					5.5e-14	465	0.00098	513	---	---	---	---
171	GO:0001883	F	purine nucleoside binding					9.6e-14	456	0.001	503	---	---	---	---
172	GO:0032550	F	purine ribonucleoside binding					9.6e-14	456	0.001	503	---	---	---	---
173	GO:0001882	F	nucleoside binding					1.2e-13	456	0.0012	503	---	---	---	---
174	GO:0032549	F	ribonucleoside binding					1.2e-13	456	0.0012	503	---	---	---	---
175	GO:0097367	F	carbohydrate derivative binding					2.3e-13	465	0.0011	517	---	---	---	---
176	GO:0016772	F	transferase activity, transferring phosphorus-containing groups					2e-12	312	0.0091	325	---	---	---	---
177	GO:0035639	F	purine ribonucleoside triphosphate binding					3.1e-12	433	0.0005	491	---	---	---	---
178	GO:0003700	F	transcription factor activity, sequence-specific DNA binding					5e-11	315	---	---	0.0062	93	2.5e-05	74
179	GO:0001071	F	nucleic acid binding transcription factor activity					5e-11	315	---	---	0.0062	93	2.5e-05	74
180	GO:0016757	F	transferase activity, transferring glycosyl groups					2.4e-10	149	5.1e-13	204	0.014	42	---	---
181	GO:0022857	F	transmembrane transporter activity					1.4e-08	217	6.2e-10	290	0.0001	76	0.031	44
182	GO:0008194	F	UDP-glycosyltransferase activity					4.4e-08	76	4.8e-05	84	---	---	---	---
183	GO:0005215	F	transporter activity					9.4e-08	250	1.5e-07	324	8.1e-05	89	0.035	51
184	GO:0016758	F	transferase activity, transferring hexosyl groups					9.4e-08	94	1.9e-09	127	0.0026	31	---	---
185	GO:0022804	F	active transmembrane transporter activity					1.6e-07	128	0.0015	140	0.0056	41	0.05	26
186	GO:0000166	F	nucleotide binding					3.1e-07	512	---	---	---	---	---	---
187	GO:1901265	F	nucleoside phosphate binding					3.1e-07	512	---	---	---	---	---	---
188	GO:0036094	F	small molecule binding					4.4e-07	519	---	---	---	---	---	---
189	GO:0015291	F	secondary active transmembrane transporter activity					8.1e-07	83	0.016	83	0.0001	33	0.0098	20
190	GO:0005488	F	binding					1.2e-06	1575	---	---	---	---	---	---
191	GO:0004871	F	signal transducer activity					3.3e-06	92	---	---	---	---	---	---
192	GO:0008092	F	cytoskeletal protein binding					1.4e-05	67	1.7e-12	111	---	---	---	---
193	GO:0001067	F	regulatory region nucleic acid binding					2.7e-05	96	---	---	0.023	31	---	---
194	GO:0000975	F	regulatory region DNA binding					2.7e-05	96	---	---	0.023	31	---	---
195	GO:0044212	F	transcription regulatory region DNA binding					3.5e-05	95	---	---	0.023	31	---	---
196	GO:0001135	F	transcription factor activity, RNA polymerase II transcription factor recruiting					3.7e-05	42	---	---	---	---	---	---
197	GO:0001134	F	transcription factor activity, transcription factor recruiting					4.2e-05	42	---	---	---	---	---	---
198	GO:0046527	F	glucosyltransferase activity					0.00012	44	0.0025	50	---	---	---	---
199	GO:0005516	F	calmodulin binding					0.00028	59	0.0012	72	---	---	---	---
200	GO:0035251	F	UDP-glucosyltransferase activity					0.00028	39	---	---	---	---	---	---
201	GO:0003774	F	motor activity					0.00032	29	1e-08	49	---	---	---	---
202	GO:0090484	F	drug transporter activity					0.00037	27	---	---	0.00096	13	---	---
203	GO:0004888	F	transmembrane signaling receptor activity					0.0004	39	---	---	---	---	---	---
204	GO:0001076	F	transcription factor activity, RNA polymerase II transcription factor binding					0.0004	44	---	---	---	---	---	---
205	GO:0015238	F	drug transmembrane transporter activity					0.00041	26	---	---	0.00061	13	---	---
206	GO:0043167	F	ion binding					0.00042	538	4.6e-05	730	0.0011	187	0.02	118
207	GO:0022891	F	substrate-specific transmembrane transporter activity					0.00044	157	3.9e-07	227	0.0026	58	---	---
208	GO:0000981	F	RNA polymerase II transcription factor activity, sequence-specific DNA binding					0.00044	58	---	---	---	---	---	---
209	GO:0008017	F	microtubule binding					0.00054	37	2.9e-10	67	---	---	---	---
210	GO:0043565	F	sequence-specific DNA binding					0.00092	142	---	---	---	---	---	---
211	GO:0038023	F	signaling receptor activity					0.00098	42	---	---	---	---	---	---
212	GO:0015293	F	symporter activity					0.00099	43	0.0039	52	---	---	0.032	12
213	GO:0004872	F	receptor activity					0.0013	49	0.039	55	---	---	---	---
214	GO:0060089	F	molecular transducer activity					0.0013	49	0.039	55	---	---	---	---
215	GO:0015631	F	tubulin binding					0.0013	38	2e-09	68	---	---	---	---
216	GO:0003777	F	microtubule motor activity					0.0014	23	1.8e-08	42	---	---	---	---
217	GO:0022892	F	substrate-specific transporter activity					0.0014	171	1.1e-05	243	0.007	62	---	---
218	GO:0046872	F	metal ion binding					0.0022	510	0.00021	696	0.0018	179	0.043	111
219	GO:0099600	F	transmembrane receptor activity					0.0023	39	---	---	---	---	---	---
220	GO:0005509	F	calcium ion binding					0.0024	57	0.0095	70	---	---	---	---
221	GO:0043169	F	cation binding					0.0024	510	0.00022	696	0.0018	179	0.043	111
222	GO:0005515	F	protein binding					0.0027	508	0.0022	678	---	---	---	---
223	GO:0020037	F	heme binding					0.0031	71	0.018	87	3.5e-10	47	2.4e-08	33
224	GO:0016747	F	transferase activity, transferring acyl groups other than amino-acyl groups					0.0033	69	0.00014	98	---	---	---	---
225	GO:0015297	F	antiporter activity					0.0037	39	---	---	0.0011	19	---	---
226	GO:0016491	F	oxidoreductase activity					0.0058	233	1.4e-07	351	2.2e-12	123	5.7e-08	77
227	GO:0046943	F	carboxylic acid transmembrane transporter activity					0.0059	28	0.0025	37	0.0024	14	---	---
228	GO:0042626	F	ATPase activity, coupled to transmembrane movement of substances					0.0059	45	---	---	---	---	---	---
229	GO:0005342	F	organic acid transmembrane transporter activity					0.0059	28	0.0025	37	0.0024	14	---	---
230	GO:0043492	F	ATPase activity, coupled to movement of substances					0.0062	45	---	---	---	---	---	---
231	GO:0004675	F	transmembrane receptor protein serine/threonine kinase activity					0.0066	26	---	---	---	---	---	---
232	GO:0015075	F	ion transmembrane transporter activity					0.0068	108	0.00046	151	0.0074	42	---	---
233	GO:0016705	F	oxidoreductase activity, acting on paired donors, with incorporation or reduction of molecular oxygen					0.0068	76	---	---	3.8e-08	46	1.3e-08	36
234	GO:0016820	F	hydrolase activity, acting on acid anhydrides, catalyzing transmembrane movement of substances					0.0071	45	---	---	---	---	---	---
235	GO:0030246	F	carbohydrate binding					0.0081	60	---	---	---	---	---	---
236	GO:0015171	F	amino acid transmembrane transporter activity					0.0081	24	0.0031	32	---	---	---	---
237	GO:0019199	F	transmembrane receptor protein kinase activity					0.0091	28	---	---	---	---	---	---
238	GO:0016746	F	transferase activity, transferring acyl groups					0.011	75	0.00023	109	---	---	---	---
239	GO:0042578	F	phosphoric ester hydrolase activity					0.013	72	---	---	---	---	---	---
240	GO:0000989	F	transcription factor activity, transcription factor binding					0.014	51	---	---	---	---	---	---
241	GO:0000988	F	transcription factor activity, protein binding					0.014	52	---	---	---	---	---	---
242	GO:0046906	F	tetrapyrrole binding					0.016	73	---	---	3.9e-14	58	1.7e-07	33
243	GO:0004497	F	monooxygenase activity					0.022	58	---	---	1.1e-07	38	1.3e-09	33
244	GO:0016791	F	phosphatase activity					0.025	61	---	---	---	---	---	---
245	GO:0080043	F	quercetin 3-O-glucosyltransferase activity					0.03	20	---	---	---	---	---	---
246	GO:0080044	F	quercetin 7-O-glucosyltransferase activity					0.03	20	---	---	---	---	---	---
247	GO:0003677	F	DNA binding					0.03	336	---	---	---	---	---	---
248	GO:0004620	F	phospholipase activity					0.036	16	---	---	---	---	---	---
249	GO:0001047	F	core promoter binding					0.039	11	---	---	---	---	---	---
250	GO:0015085	F	calcium ion transmembrane transporter activity					0.044	15	---	---	---	---	---	---
251	GO:0004629	F	phospholipase C activity					0.044	7	---	---	---	---	---	---
252	GO:0015175	F	neutral amino acid transmembrane transporter activity					0.047	8	---	---	---	---	---	---
253	GO:0015294	F	solute:cation symporter activity					0.048	29	---	---	---	---	---	---
254	GO:0005886	C	plasma membrane					2.5e-36	728	1.7e-38	941	1e-06	203	---	---
255	GO:0071944	C	cell periphery					3.5e-34	799	1.4e-49	1104	8.3e-08	234	0.00027	143
256	GO:0016020	C	membrane					6.8e-34	1355	9.1e-55	1891	8.3e-08	405	---	---
257	GO:0031224	C	intrinsic component of membrane					1.9e-26	927	9.3e-41	1289	5.2e-06	274	0.017	163
258	GO:0016021	C	integral component of membrane					1.1e-24	888	6.6e-31	1193	0.001	248	---	---
259	GO:0044425	C	membrane part					3.5e-23	963	8.8e-37	1342	9.9e-05	282	---	---
260	GO:0005794	C	Golgi apparatus					3e-07	216	1.6e-28	377	---	---	---	---
261	GO:0012505	C	endomembrane system					1.5e-05	338	6.3e-31	591	---	---	---	---
262	GO:0005623	C	cell					0.00014	2752	2.5e-05	3707	---	---	---	---
263	GO:0044431	C	Golgi apparatus part					0.00014	111	1.3e-13	182	---	---	---	---
264	GO:0044464	C	cell part					0.00015	2751	2.8e-05	3706	---	---	---	---
265	GO:0005874	C	microtubule					0.0002	50	6.6e-15	94	---	---	---	---
266	GO:0015630	C	microtubule cytoskeleton					0.0002	60	1.8e-15	112	---	---	---	---
267	GO:0005856	C	cytoskeleton					0.00028	80	5.1e-17	150	---	---	---	---
268	GO:0044430	C	cytoskeletal part					0.00037	67	2.2e-16	128	---	---	---	---
269	GO:0099512	C	supramolecular fiber					0.00048	51	4.5e-15	99	---	---	---	---
270	GO:0099513	C	polymeric cytoskeletal fiber					0.00048	51	4.5e-15	99	---	---	---	---
271	GO:0005875	C	microtubule associated complex					0.00086	23	9.6e-05	30	---	---	---	---
272	GO:0000139	C	Golgi membrane					0.001	76	1.7e-12	133	---	---	---	---
273	GO:0009531	C	secondary cell wall					0.0024	11	0.0015	13	0.024	5	---	---
274	GO:0005871	C	kinesin complex					0.004	14	9.5e-05	20	---	---	---	---
275	GO:0048226	C	Casparian strip					0.019	8	0.019	9	---	---	---	---
276	GO:0005911	C	cell-cell junction					0.02	143	4.2e-07	220	---	---	---	---
277	GO:0030054	C	cell junction					0.02	143	4.2e-07	220	---	---	---	---
278	GO:0009506	C	plasmodesma					0.023	142	5e-07	219	---	---	---	---
279	GO:0055044	C	symplast					0.023	142	5e-07	219	---	---	---	---
280	GO:0005881	C	cytoplasmic microtubule					0.03	12	---	---	---	---	---	---
281	GO:0044426	C	cell wall part					0.032	8	0.039	9	---	---	---	---
282	GO:0044462	C	external encapsulating structure part					0.032	8	0.039	9	---	---	---	---
283	GO:0098791	C	Golgi subcompartment					0.036	57	0.00028	84	---	---	---	---
284	GO:0009056	P	catabolic process					---	---	5.1e-09	341	---	---	---	---
285	GO:0016049	P	cell growth					---	---	1e-07	131	---	---	---	---
286	GO:0044036	P	cell wall macromolecule metabolic process					---	---	2.2e-07	66	0.015	16	0.013	12
287	GO:0060560	P	developmental growth involved in morphogenesis					---	---	2.2e-06	104	---	---	---	---
288	GO:0007010	P	cytoskeleton organization					---	---	5.2e-06	66	---	---	---	---
289	GO:1901575	P	organic substance catabolic process					---	---	1e-05	282	---	---	---	---
290	GO:0048589	P	developmental growth					---	---	1.1e-05	127	---	---	---	---
291	GO:0044248	P	cellular catabolic process					---	---	1.5e-05	238	---	---	---	---
292	GO:0009225	P	nucleotide-sugar metabolic process					---	---	1.6e-05	31	---	---	---	---
293	GO:0000902	P	cell morphogenesis					---	---	1.7e-05	114	---	---	---	---
294	GO:0032989	P	cellular component morphogenesis					---	---	4.2e-05	119	---	---	---	---
295	GO:1901615	P	organic hydroxy compound metabolic process					---	---	7.8e-05	70	---	---	---	---
296	GO:0009826	P	unidimensional cell growth					---	---	7.8e-05	88	---	---	---	---
297	GO:0006694	P	steroid biosynthetic process					---	---	0.00011	37	---	---	0.023	8
298	GO:0016125	P	sterol metabolic process					---	---	0.00012	36	---	---	---	---
299	GO:0016043	P	cellular component organization					---	---	0.00017	487	---	---	---	---
300	GO:1902589	P	single-organism organelle organization					---	---	0.00023	90	---	---	---	---
301	GO:0008202	P	steroid metabolic process					---	---	0.00027	43	---	---	---	---
302	GO:0016126	P	sterol biosynthetic process					---	---	0.00028	25	---	---	---	---
303	GO:0044281	P	small molecule metabolic process					---	---	0.00041	331	7.4e-09	114	0.02	57
304	GO:1901617	P	organic hydroxy compound biosynthetic process					---	---	0.00042	52	---	---	---	---
305	GO:0042545	P	cell wall modification					---	---	0.00054	53	0.032	15	---	---
306	GO:0071702	P	organic substance transport					---	---	0.00073	263	---	---	---	---
307	GO:1902578	P	single-organism localization					---	---	0.0011	226	0.0021	65	---	---
308	GO:0006631	P	fatty acid metabolic process					---	---	0.0011	73	---	---	---	---
309	GO:0009226	P	nucleotide-sugar biosynthetic process					---	---	0.0011	21	---	---	---	---
310	GO:0006633	P	fatty acid biosynthetic process					---	---	0.0012	52	---	---	---	---
311	GO:0010411	P	xyloglucan metabolic process					---	---	0.0012	27	0.0051	10	0.0037	8
312	GO:0045488	P	pectin metabolic process					---	---	0.0016	49	---	---	---	---
313	GO:0010393	P	galacturonan metabolic process					---	---	0.0018	49	---	---	---	---
314	GO:0030243	P	cellulose metabolic process					---	---	0.0019	32	---	---	---	---
315	GO:0044765	P	single-organism transport					---	---	0.002	217	0.0015	64	---	---
316	GO:0044038	P	cell wall macromolecule biosynthetic process					---	---	0.002	25	---	---	---	---
317	GO:0070589	P	cellular component macromolecule biosynthetic process					---	---	0.002	25	---	---	---	---
318	GO:1901565	P	organonitrogen compound catabolic process					---	---	0.0025	52	---	---	---	---
319	GO:0071840	P	cellular component organization or biogenesis					---	---	0.0039	531	---	---	---	---
320	GO:0070592	P	cell wall polysaccharide biosynthetic process					---	---	0.0063	23	---	---	---	---
321	GO:0019752	P	carboxylic acid metabolic process					---	---	0.0078	186	0.025	51	---	---
322	GO:0042744	P	hydrogen peroxide catabolic process					---	---	0.0089	31	0.015	11	---	---
323	GO:0030029	P	actin filament-based process					---	---	0.009	36	---	---	---	---
324	GO:0045491	P	xylan metabolic process					---	---	0.0094	20	---	---	---	---
325	GO:0006644	P	phospholipid metabolic process					---	---	0.0094	54	---	---	---	---
326	GO:0006558	P	L-phenylalanine metabolic process					---	---	0.013	12	---	---	---	---
327	GO:0007264	P	small GTPase mediated signal transduction					---	---	0.014	38	---	---	---	---
328	GO:0045489	P	pectin biosynthetic process					---	---	0.015	20	---	---	---	---
329	GO:1901135	P	carbohydrate derivative metabolic process					---	---	0.015	143	---	---	---	---
330	GO:0051273	P	beta-glucan metabolic process					---	---	0.015	32	---	---	---	---
331	GO:0051301	P	cell division					---	---	0.016	88	---	---	---	---
332	GO:0048588	P	developmental cell growth					---	---	0.019	54	---	---	---	---
333	GO:0009825	P	multidimensional cell growth					---	---	0.019	21	---	---	---	---
334	GO:0044283	P	small molecule biosynthetic process					---	---	0.023	143	0.00067	48	---	---
335	GO:0009827	P	plant-type cell wall modification					---	---	0.023	22	---	---	0.044	6
336	GO:0000910	P	cytokinesis					---	---	0.025	33	---	---	---	---
337	GO:0030036	P	actin cytoskeleton organization					---	---	0.025	29	---	---	---	---
338	GO:0007015	P	actin filament organization					---	---	0.027	27	---	---	---	---
339	GO:0000904	P	cell morphogenesis involved in differentiation					---	---	0.029	60	---	---	---	---
340	GO:0000226	P	microtubule cytoskeleton organization					---	---	0.029	29	---	---	---	---
341	GO:0045492	P	xylan biosynthetic process					---	---	0.03	16	---	---	---	---
342	GO:0008654	P	phospholipid biosynthetic process					---	---	0.044	38	---	---	---	---
343	GO:0042743	P	hydrogen peroxide metabolic process					---	---	0.047	33	---	---	---	---
344	GO:0016052	P	carbohydrate catabolic process					---	---	0.047	65	---	---	---	---
345	GO:0046274	P	lignin catabolic process					---	---	0.048	11	---	---	---	---
346	GO:0046271	P	phenylpropanoid catabolic process					---	---	0.048	11	---	---	---	---
347	GO:0016787	F	hydrolase activity					---	---	8.1e-08	666	---	---	---	---
348	GO:0016798	F	hydrolase activity, acting on glycosyl bonds					---	---	3.7e-05	120	---	---	---	---
349	GO:0005507	F	copper ion binding					---	---	0.00038	72	---	---	---	---
350	GO:0004553	F	hydrolase activity, hydrolyzing O-glycosyl compounds					---	---	0.0004	107	---	---	---	---
351	GO:0008374	F	O-acyltransferase activity					---	---	0.00063	41	---	---	---	---
352	GO:0003779	F	actin binding					---	---	0.001	43	---	---	---	---
353	GO:0052689	F	carboxylic ester hydrolase activity					---	---	0.0012	85	---	---	---	---
354	GO:0016722	F	oxidoreductase activity, oxidizing metal ions					---	---	0.003	24	---	---	---	---
355	GO:0008509	F	anion transmembrane transporter activity					---	---	0.0085	49	2.2e-06	25	---	---
356	GO:0004601	F	peroxidase activity					---	---	0.0091	42	0.018	14	---	---
357	GO:0016298	F	lipase activity					---	---	0.0095	46	---	---	---	---
358	GO:0016684	F	oxidoreductase activity, acting on peroxide as acceptor					---	---	0.01	43	0.023	14	---	---
359	GO:0016759	F	cellulose synthase activity					---	---	0.016	18	---	---	---	---
360	GO:0008378	F	galactosyltransferase activity					---	---	0.02	18	---	---	---	---
361	GO:0016413	F	O-acetyltransferase activity					---	---	0.023	21	---	---	---	---
362	GO:0016209	F	antioxidant activity					---	---	0.043	49	0.034	16	---	---
363	GO:0004298	F	threonine-type endopeptidase activity					---	---	0.05	13	---	---	---	---
364	GO:0070003	F	threonine-type peptidase activity					---	---	0.05	13	---	---	---	---
365	GO:0016682	F	oxidoreductase activity, acting on diphenols and related substances as donors, oxygen as acceptor					---	---	0.05	13	---	---	---	---
366	GO:0005773	C	vacuole					---	---	1.5e-19	378	---	---	---	---
367	GO:0098588	C	bounding membrane of organelle					---	---	1.4e-15	329	---	---	---	---
368	GO:0031225	C	anchored component of membrane					---	---	2.1e-13	113	0.00035	28	0.00019	22
369	GO:0030312	C	external encapsulating structure					---	---	2.9e-13	211	0.0076	46	7.6e-05	40
370	GO:0005618	C	cell wall					---	---	2.9e-13	211	0.0076	46	7.6e-05	40
371	GO:0005576	C	extracellular region					---	---	2e-10	625	0.0028	148	0.00066	104
372	GO:0005783	C	endoplasmic reticulum					---	---	2.4e-10	237	---	---	---	---
373	GO:0044437	C	vacuolar part					---	---	1.7e-08	193	---	---	---	---
374	GO:0005774	C	vacuolar membrane					---	---	2.5e-08	191	---	---	---	---
375	GO:0031090	C	organelle membrane					---	---	6.9e-08	388	---	---	---	---
376	GO:0009505	C	plant-type cell wall					---	---	8.3e-08	104	---	---	---	---
377	GO:0005768	C	endosome					---	---	9.1e-08	122	---	---	---	---
378	GO:0031226	C	intrinsic component of plasma membrane					---	---	1.4e-06	92	0.026	23	---	---
379	GO:0098805	C	whole membrane					---	---	1.5e-06	221	---	---	---	---
380	GO:0044432	C	endoplasmic reticulum part					---	---	2.2e-06	123	---	---	---	---
381	GO:0046658	C	anchored component of plasma membrane					---	---	1.4e-05	45	---	---	---	---
382	GO:0005789	C	endoplasmic reticulum membrane					---	---	0.00017	105	---	---	---	---
383	GO:0042175	C	nuclear outer membrane-endoplasmic reticulum membrane network					---	---	0.00017	106	---	---	---	---
384	GO:0044459	C	plasma membrane part					---	---	0.00024	110	---	---	---	---
385	GO:0005802	C	trans-Golgi network					---	---	0.00079	72	---	---	---	---
386	GO:0048046	C	apoplast					---	---	0.002	116	0.00016	41	0.0011	28
387	GO:0005819	C	spindle					---	---	0.0074	30	---	---	---	---
388	GO:0005788	C	endoplasmic reticulum lumen					---	---	0.01	19	---	---	---	---
389	GO:0015629	C	actin cytoskeleton					---	---	0.018	26	---	---	---	---
390	GO:0044440	C	endosomal part					---	---	0.018	47	---	---	---	---
391	GO:0009524	C	phragmoplast					---	---	0.02	30	---	---	---	---
392	GO:0010008	C	endosome membrane					---	---	0.021	46	---	---	---	---
393	GO:0005839	C	proteasome core complex					---	---	0.029	13	---	---	---	---
394	GO:0000323	C	lytic vacuole					---	---	0.039	17	---	---	---	---
395	GO:0031982	C	vesicle					---	---	0.049	50	---	---	---	---
396	GO:0019761	P	glucosinolate biosynthetic process					---	---	---	---	1e-10	19	6.6e-12	17
397	GO:0019758	P	glycosinolate biosynthetic process					---	---	---	---	1e-10	19	6.6e-12	17
398	GO:0006790	P	sulfur compound metabolic process					---	---	---	---	6.4e-10	41	8.9e-11	33
399	GO:0019760	P	glucosinolate metabolic process					---	---	---	---	9.7e-09	23	8.4e-11	21
400	GO:0019757	P	glycosinolate metabolic process					---	---	---	---	9.7e-09	23	8.4e-11	21
401	GO:0044272	P	sulfur compound biosynthetic process					---	---	---	---	1.7e-08	24	3.6e-09	20
402	GO:0009735	P	response to cytokinin					---	---	---	---	5.6e-08	34	0.00014	20
403	GO:0006970	P	response to osmotic stress					---	---	---	---	2.7e-06	55	1.9e-05	38
404	GO:0009266	P	response to temperature stimulus					---	---	---	---	4.4e-06	50	1.3e-06	38
405	GO:0009416	P	response to light stimulus					---	---	---	---	1.3e-05	59	0.011	33
406	GO:0009736	P	cytokinin-activated signaling pathway					---	---	---	---	3.7e-05	15	4.2e-06	13
407	GO:0009314	P	response to radiation					---	---	---	---	3.7e-05	59	0.017	33
408	GO:0071368	P	cellular response to cytokinin stimulus					---	---	---	---	4.6e-05	15	5.2e-06	13
409	GO:0042446	P	hormone biosynthetic process					---	---	---	---	8.3e-05	18	3.4e-06	16
410	GO:0009639	P	response to red or far red light					---	---	---	---	8.4e-05	26	0.023	14
411	GO:0009651	P	response to salt stress					---	---	---	---	8.5e-05	47	1.4e-05	36
412	GO:0006979	P	response to oxidative stress					---	---	---	---	9.5e-05	40	---	---
413	GO:0009058	P	biosynthetic process					---	---	---	---	0.00013	293	3e-05	198
414	GO:0015698	P	inorganic anion transport					---	---	---	---	0.00016	16	6.1e-05	13
415	GO:0009768	P	photosynthesis, light harvesting in photosystem I					---	---	---	---	0.00065	8	---	---
416	GO:0046351	P	disaccharide biosynthetic process					---	---	---	---	0.00082	10	0.018	6
417	GO:0010114	P	response to red light					---	---	---	---	0.001	12	---	---
418	GO:0042592	P	homeostatic process					---	---	---	---	0.0015	41	---	---
419	GO:0006091	P	generation of precursor metabolites and energy					---	---	---	---	0.0018	31	---	---
420	GO:0009409	P	response to cold					---	---	---	---	0.002	32	0.043	19
421	GO:0005992	P	trehalose biosynthetic process					---	---	---	---	0.003	7	0.0091	5
422	GO:0042128	P	nitrate assimilation					---	---	---	---	0.0031	9	0.017	6
423	GO:0042126	P	nitrate metabolic process					---	---	---	---	0.0031	9	0.017	6
424	GO:0009308	P	amine metabolic process					---	---	---	---	0.0032	14	0.007	10
425	GO:0009644	P	response to high light intensity					---	---	---	---	0.0032	12	---	---
426	GO:0000160	P	phosphorelay signal transduction system					---	---	---	---	0.0035	22	5.4e-05	20
427	GO:0042430	P	indole-containing compound metabolic process					---	---	---	---	0.0035	12	---	---
428	GO:0000103	P	sulfate assimilation					---	---	---	---	0.0035	6	---	---
429	GO:1901605	P	alpha-amino acid metabolic process					---	---	---	---	0.0035	23	---	---
430	GO:0005984	P	disaccharide metabolic process					---	---	---	---	0.0039	11	---	---
431	GO:0019725	P	cellular homeostasis					---	---	---	---	0.004	27	---	---
432	GO:0010439	P	regulation of glucosinolate biosynthetic process					---	---	---	---	0.0041	5	---	---
433	GO:0005991	P	trehalose metabolic process					---	---	---	---	0.0041	7	0.012	5
434	GO:0009807	P	lignan biosynthetic process					---	---	---	---	0.0042	6	---	---
435	GO:0009806	P	lignan metabolic process					---	---	---	---	0.0042	6	---	---
436	GO:0000302	P	response to reactive oxygen species					---	---	---	---	0.0043	18	---	---
437	GO:0071941	P	nitrogen cycle metabolic process					---	---	---	---	0.0053	9	0.025	6
438	GO:2001057	P	reactive nitrogen species metabolic process					---	---	---	---	0.0053	9	0.025	6
439	GO:1901607	P	alpha-amino acid biosynthetic process					---	---	---	---	0.0053	17	---	---
440	GO:0010438	P	cellular response to sulfur starvation					---	---	---	---	0.0053	5	0.00064	5
441	GO:0036293	P	response to decreased oxygen levels					---	---	---	---	0.0053	11	---	---
442	GO:0042886	P	amide transport					---	---	---	---	0.0054	12	0.0071	9
443	GO:0070482	P	response to oxygen levels					---	---	---	---	0.0058	11	---	---
444	GO:0006857	P	oligopeptide transport					---	---	---	---	0.0064	11	0.0032	9
445	GO:0010218	P	response to far red light					---	---	---	---	0.0067	10	---	---
446	GO:0065008	P	regulation of biological quality					---	---	---	---	0.0069	72	---	---
447	GO:0010038	P	response to metal ion					---	---	---	---	0.0071	35	---	---
448	GO:0009645	P	response to low light intensity stimulus					---	---	---	---	0.0075	6	---	---
449	GO:0015833	P	peptide transport					---	---	---	---	0.0075	11	0.0037	9
450	GO:0034754	P	cellular hormone metabolic process					---	---	---	---	0.0083	8	0.0027	7
451	GO:0044237	P	cellular metabolic process					---	---	---	---	0.0084	414	---	---
452	GO:0071732	P	cellular response to nitric oxide					---	---	---	---	0.009	6	---	---
453	GO:0001666	P	response to hypoxia					---	---	---	---	0.0097	10	---	---
454	GO:0009408	P	response to heat					---	---	---	---	0.01	19	8.8e-07	22
455	GO:0009312	P	oligosaccharide biosynthetic process					---	---	---	---	0.011	10	---	---
456	GO:0071731	P	response to nitric oxide					---	---	---	---	0.011	6	---	---
457	GO:0015979	P	photosynthesis					---	---	---	---	0.011	22	---	---
458	GO:0009813	P	flavonoid biosynthetic process					---	---	---	---	0.011	12	---	---
459	GO:1900376	P	regulation of secondary metabolite biosynthetic process					---	---	---	---	0.013	6	0.0013	6
460	GO:0042435	P	indole-containing compound biosynthetic process					---	---	---	---	0.013	8	---	---
461	GO:0009637	P	response to blue light					---	---	---	---	0.013	11	---	---
462	GO:0072524	P	pyridine-containing compound metabolic process					---	---	---	---	0.014	14	---	---
463	GO:0009765	P	photosynthesis, light harvesting					---	---	---	---	0.015	8	---	---
464	GO:0015706	P	nitrate transport					---	---	---	---	0.015	6	---	---
465	GO:0042762	P	regulation of sulfur metabolic process					---	---	---	---	0.018	6	0.012	5
466	GO:0071489	P	cellular response to red or far red light					---	---	---	---	0.018	11	---	---
467	GO:0018298	P	protein-chromophore linkage					---	---	---	---	0.018	8	---	---
468	GO:1901576	P	organic substance biosynthetic process					---	---	---	---	0.019	259	0.017	170
469	GO:0019318	P	hexose metabolic process					---	---	---	---	0.019	10	---	---
470	GO:0019362	P	pyridine nucleotide metabolic process					---	---	---	---	0.021	13	---	---
471	GO:0071704	P	organic substance metabolic process					---	---	---	---	0.024	438	---	---
472	GO:1902170	P	cellular response to reactive nitrogen species					---	---	---	---	0.024	6	---	---
473	GO:0006972	P	hyperosmotic response					---	---	---	---	0.024	10	---	---
474	GO:0048878	P	chemical homeostasis					---	---	---	---	0.028	26	---	---
475	GO:0006739	P	NADP metabolic process					---	---	---	---	0.031	7	---	---
476	GO:0006869	P	lipid transport					---	---	---	---	0.034	16	---	---
477	GO:0015849	P	organic acid transport					---	---	---	---	0.034	8	0.041	6
478	GO:0050801	P	ion homeostasis					---	---	---	---	0.037	19	---	---
479	GO:0009851	P	auxin biosynthetic process					---	---	---	---	0.041	8	0.047	6
480	GO:0016143	P	S-glycoside metabolic process					---	---	---	---	0.041	6	---	---
481	GO:0042343	P	indole glucosinolate metabolic process					---	---	---	---	0.041	6	---	---
482	GO:0006555	P	methionine metabolic process					---	---	---	---	0.041	6	---	---
483	GO:0034599	P	cellular response to oxidative stress					---	---	---	---	0.041	11	---	---
484	GO:0010017	P	red or far-red light signaling pathway					---	---	---	---	0.044	10	---	---
485	GO:0006733	P	oxidoreduction coenzyme metabolic process					---	---	---	---	0.045	13	---	---
486	GO:0045454	P	cell redox homeostasis					---	---	---	---	0.046	14	---	---
487	GO:0005996	P	monosaccharide metabolic process					---	---	---	---	0.047	11	---	---
488	GO:0046496	P	nicotinamide nucleotide metabolic process					---	---	---	---	0.047	12	---	---
489	GO:0019825	F	oxygen binding					---	---	---	---	2.8e-07	32	5.3e-07	24
490	GO:0016709	F	oxidoreductase activity, acting on paired donors, with incorporation or reduction of molecular oxygen, NAD(P)H as one donor, and incorporation of one atom of oxygen					---	---	---	---	1.5e-05	26	4.4e-08	24
491	GO:0008146	F	sulfotransferase activity					---	---	---	---	6.9e-05	9	---	---
492	GO:0016168	F	chlorophyll binding					---	---	---	---	0.00011	11	---	---
493	GO:0005506	F	iron ion binding					---	---	---	---	0.00018	31	7.3e-06	26
494	GO:0031409	F	pigment binding					---	---	---	---	0.00049	8	---	---
495	GO:0004805	F	trehalose-phosphatase activity					---	---	---	---	0.00049	7	0.004	5
496	GO:0000156	F	phosphorelay response regulator activity					---	---	---	---	0.0011	9	3.4e-05	9
497	GO:0016782	F	transferase activity, transferring sulfur-containing groups					---	---	---	---	0.0017	9	---	---
498	GO:0016829	F	lyase activity					---	---	---	---	0.0018	33	---	---
499	GO:0015103	F	inorganic anion transmembrane transporter activity					---	---	---	---	0.0045	13	---	---
500	GO:0019203	F	carbohydrate phosphatase activity					---	---	---	---	0.0074	7	0.0066	6
501	GO:0015112	F	nitrate transmembrane transporter activity					---	---	---	---	0.0074	6	---	---
502	GO:0016667	F	oxidoreductase activity, acting on a sulfur group of donors					---	---	---	---	0.011	14	---	---
503	GO:0016762	F	xyloglucan:xyloglucosyl transferase activity					---	---	---	---	0.013	7	0.0002	8
504	GO:0008514	F	organic anion transmembrane transporter activity					---	---	---	---	0.014	9	---	---
505	GO:0050661	F	NADP binding					---	---	---	---	0.014	9	0.022	7
506	GO:0016830	F	carbon-carbon lyase activity					---	---	---	---	0.016	13	---	---
507	GO:0016641	F	oxidoreductase activity, acting on the CH-NH2 group of donors, oxygen as acceptor					---	---	---	---	0.021	7	0.018	6
508	GO:0016638	F	oxidoreductase activity, acting on the CH-NH2 group of donors					---	---	---	---	0.023	8	0.014	7
509	GO:0016765	F	transferase activity, transferring alkyl or aryl (other than methyl) groups					---	---	---	---	0.023	14	---	---
510	GO:0005372	F	water transmembrane transporter activity					---	---	---	---	0.023	7	---	---
511	GO:0016671	F	oxidoreductase activity, acting on a sulfur group of donors, disulfide as acceptor					---	---	---	---	0.023	8	---	---
512	GO:0015250	F	water channel activity					---	---	---	---	0.023	7	---	---
513	GO:0019842	F	vitamin binding					---	---	---	---	0.023	8	---	---
514	GO:0016854	F	racemase and epimerase activity					---	---	---	---	0.028	7	---	---
515	GO:0016857	F	racemase and epimerase activity, acting on carbohydrates and derivatives					---	---	---	---	0.034	6	---	---
516	GO:0009522	C	photosystem I					---	---	---	---	7.7e-06	13	---	---
517	GO:0030076	C	light-harvesting complex					---	---	---	---	0.00094	8	---	---
518	GO:0009521	C	photosystem					---	---	---	---	0.0017	14	---	---
519	GO:0010287	C	plastoglobule					---	---	---	---	0.0041	12	---	---
520	GO:0005829	C	cytosol					---	---	---	---	0.0076	104	---	---
521	GO:0031326	P	regulation of cellular biosynthetic process					---	---	---	---	---	---	9.9e-05	101
522	GO:0009889	P	regulation of biosynthetic process					---	---	---	---	---	---	0.00013	101
523	GO:0051171	P	regulation of nitrogen compound metabolic process					---	---	---	---	---	---	0.00016	100
524	GO:0048511	P	rhythmic process					---	---	---	---	---	---	0.00019	15
525	GO:2000112	P	regulation of cellular macromolecule biosynthetic process					---	---	---	---	---	---	0.00022	97
526	GO:0010556	P	regulation of macromolecule biosynthetic process					---	---	---	---	---	---	0.00024	97
527	GO:0080090	P	regulation of primary metabolic process					---	---	---	---	---	---	0.00027	103
528	GO:0031323	P	regulation of cellular metabolic process					---	---	---	---	---	---	0.00055	104
529	GO:0010468	P	regulation of gene expression					---	---	---	---	---	---	0.00065	99
530	GO:0034654	P	nucleobase-containing compound biosynthetic process					---	---	---	---	---	---	0.00067	98
531	GO:0007623	P	circadian rhythm					---	---	---	---	---	---	0.0012	13
532	GO:0060255	P	regulation of macromolecule metabolic process					---	---	---	---	---	---	0.0025	101
533	GO:0019222	P	regulation of metabolic process					---	---	---	---	---	---	0.0036	105
534	GO:1901360	P	organic cyclic compound metabolic process					---	---	---	---	---	---	0.0045	144
535	GO:0043455	P	regulation of secondary metabolic process					---	---	---	---	---	---	0.0047	7
536	GO:0009723	P	response to ethylene					---	---	---	---	---	---	0.0052	19
537	GO:0032973	P	amino acid export					---	---	---	---	---	---	0.0055	5
538	GO:0009690	P	cytokinin metabolic process					---	---	---	---	---	---	0.0088	6
539	GO:0016132	P	brassinosteroid biosynthetic process					---	---	---	---	---	---	0.0088	6
540	GO:0009733	P	response to auxin					---	---	---	---	---	---	0.0091	22
541	GO:0044249	P	cellular biosynthetic process					---	---	---	---	---	---	0.012	170
542	GO:0016129	P	phytosteroid biosynthetic process					---	---	---	---	---	---	0.014	6
543	GO:0009625	P	response to insect					---	---	---	---	---	---	0.017	5
544	GO:0016131	P	brassinosteroid metabolic process					---	---	---	---	---	---	0.017	6
545	GO:1901698	P	response to nitrogen compound					---	---	---	---	---	---	0.017	16
546	GO:0009605	P	response to external stimulus					---	---	---	---	---	---	0.017	57
547	GO:0042542	P	response to hydrogen peroxide					---	---	---	---	---	---	0.019	7
548	GO:0016128	P	phytosteroid metabolic process					---	---	---	---	---	---	0.023	6
549	GO:0040034	P	regulation of development, heterochronic					---	---	---	---	---	---	0.023	6
550	GO:0009069	P	serine family amino acid metabolic process					---	---	---	---	---	---	0.023	7
551	GO:0010268	P	brassinosteroid homeostasis					---	---	---	---	---	---	0.025	5
552	GO:0010286	P	heat acclimation					---	---	---	---	---	---	0.025	6
553	GO:0009607	P	response to biotic stimulus					---	---	---	---	---	---	0.033	46
554	GO:0006725	P	cellular aromatic compound metabolic process					---	---	---	---	---	---	0.035	134
555	GO:0009828	P	plant-type cell wall loosening					---	---	---	---	---	---	0.046	5
556	GO:0006817	P	phosphate ion transport					---	---	---	---	---	---	0.046	5
557	GO:0009850	P	auxin metabolic process					---	---	---	---	---	---	0.047	7
558	GO:0004499	F	N,N-dimethylaniline monooxygenase activity					---	---	---	---	---	---	0.021	5
559	GO:0016645	F	oxidoreductase activity, acting on the CH-NH group of donors					---	---	---	---	---	---	0.032	5
560	GO:0046914	F	transition metal ion binding					---	---	---	---	---	---	0.036	65
