# Supplementary material for: Transgenerational Response to Nitrogen Deprivation in Arabidopsis thaliana
Source: Int J Mol Sci. 2019 Nov 8;20(22):5587. doi: 10.3390/ijms20225587 (PMC6888700; doi:10.3390/ijms20225587)
Supplement: Supplementary file 1 [file ijms-20-05587-s001.zip › Supplementary material/Table S3.xlsx]

## Sheet: DOWN
GO Information				CM				T vs C		TT vs CC		TTC vs CCC		TTCC vs CCCC
No	GO Term	Onto	Description	1	2	3	4	FDR	Num	FDR	Num	FDR	Num	FDR	Num
1	GO:0050896	P	response to stimulus					3.5e-23	734	3.9e-38	838	3.2e-16	620	4.4e-17	284
2	GO:0009628	P	response to abiotic stimulus					2.3e-21	310	2.1e-23	331	7e-06	211	9.4e-09	109
3	GO:1901564	P	organonitrogen compound metabolic process					3.3e-21	367	---	---	---	---	---	---
4	GO:0042221	P	response to chemical					1.5e-18	385	6.1e-22	418	1e-08	297	3.3e-16	163
5	GO:1901566	P	organonitrogen compound biosynthetic process					5.2e-18	302	---	---	---	---	---	---
6	GO:0006518	P	peptide metabolic process					1.3e-15	235	---	---	---	---	---	---
7	GO:0006412	P	translation					3.1e-15	229	---	---	---	---	---	---
8	GO:0043043	P	peptide biosynthetic process					3.8e-15	230	---	---	---	---	---	---
9	GO:0043603	P	cellular amide metabolic process					9.3e-15	235	---	---	---	---	---	---
10	GO:0008152	P	metabolic process					1.2e-14	1176	2.7e-11	1214	0.017	923	1.5e-06	407
11	GO:0043604	P	amide biosynthetic process					1.2e-14	230	---	---	---	---	---	---
12	GO:0006950	P	response to stress					2.2e-14	428	2.6e-28	515	4.5e-14	384	2.7e-17	191
13	GO:0044710	P	single-organism metabolic process					1.8e-11	456	1.3e-05	434	---	---	5.2e-19	214
14	GO:0010035	P	response to inorganic substance					2.5e-11	150	8.3e-13	162	---	---	2e-06	58
15	GO:0042254	P	ribosome biogenesis					5.1e-11	77	---	---	---	---	---	---
16	GO:0009725	P	response to hormone					5.1e-11	225	6.1e-09	224	3.9e-06	179	1.4e-07	90
17	GO:0010033	P	response to organic substance					5.1e-11	265	1.3e-13	291	7.2e-11	238	2.3e-12	120
18	GO:0009719	P	response to endogenous stimulus					1.6e-10	233	8.1e-12	250	2.1e-09	204	1.3e-07	94
19	GO:0044699	P	single-organism process					2.1e-10	929	8.2e-16	1022	2.5e-08	803	8.3e-18	386
20	GO:0009058	P	biosynthetic process					3.4e-10	653	0.0051	615	---	---	---	---
21	GO:0022613	P	ribonucleoprotein complex biogenesis					4.7e-10	82	---	---	---	---	---	---
22	GO:1901576	P	organic substance biosynthetic process					2.1e-09	617	---	---	---	---	---	---
23	GO:0044249	P	cellular biosynthetic process					1e-08	608	---	---	---	---	---	---
24	GO:0009987	P	cellular process					1.5e-08	1187	1.1e-11	1281	0.00032	1000	0.044	390
25	GO:0055114	P	oxidation-reduction process					2.9e-08	205	7.1e-05	194	---	---	1.2e-09	94
26	GO:0044271	P	cellular nitrogen compound biosynthetic process					4.9e-08	475	0.018	443	---	---	---	---
27	GO:0010038	P	response to metal ion					5.7e-08	86	7.1e-07	85	---	---	0.0049	29
28	GO:0044237	P	cellular metabolic process					6.9e-08	943	3.1e-08	997	---	---	---	---
29	GO:1901700	P	response to oxygen-containing compound					6.9e-08	202	4.8e-17	253	1.8e-13	207	4.8e-13	103
30	GO:0044281	P	small molecule metabolic process					1.7e-07	204	0.00029	193	---	---	9e-06	82
31	GO:0006979	P	response to oxidative stress					1.7e-07	81	1e-06	81	---	---	1.3e-07	40
32	GO:0009723	P	response to ethylene					2.9e-07	62	7.5e-11	74	5.8e-05	50	4.4e-07	31
33	GO:0006970	P	response to osmotic stress					4e-07	101	2.8e-10	116	0.007	73	3.1e-06	45
34	GO:0009416	P	response to light stimulus					7.5e-07	112	8.4e-09	124	0.0089	82	0.018	37
35	GO:0036293	P	response to decreased oxygen levels					1e-06	26	0.0013	20	---	---	0.00059	11
36	GO:0009642	P	response to light intensity					1.1e-06	38	6.7e-06	37	---	---	0.0013	15
37	GO:0070482	P	response to oxygen levels					1.2e-06	26	0.0015	20	---	---	0.00064	11
38	GO:0009314	P	response to radiation					1.2e-06	114	6.1e-08	124	0.021	82	0.031	37
39	GO:0009651	P	response to salt stress					1.2e-06	92	1.3e-09	106	0.019	65	2.2e-05	40
40	GO:0015979	P	photosynthesis					1.3e-06	53	---	---	---	---	---	---
41	GO:0001101	P	response to acid chemical					2.1e-06	156	1.5e-10	182	7.2e-11	160	4.3e-08	74
42	GO:0006811	P	ion transport					2.1e-06	99	4.7e-05	97	---	---	---	---
43	GO:0001666	P	response to hypoxia					2.7e-06	24	0.0089	17	---	---	0.0014	10
44	GO:0071704	P	organic substance metabolic process					3.6e-06	991	3.9e-06	1045	0.025	823	0.043	332
45	GO:0009768	P	photosynthesis, light harvesting in photosystem I					5.5e-06	15	---	---	---	---	---	---
46	GO:0034220	P	ion transmembrane transport					7.6e-06	51	0.0015	45	---	---	---	---
47	GO:0006807	P	nitrogen compound metabolic process					1.1e-05	613	1.8e-06	653	---	---	---	---
48	GO:0070887	P	cellular response to chemical stimulus					1.5e-05	151	5.3e-06	160	3.4e-05	134	5.3e-07	70
49	GO:0046686	P	response to cadmium ion					1.5e-05	61	0.00021	59	---	---	0.049	20
50	GO:0009059	P	macromolecule biosynthetic process					5.2e-05	456	---	---	---	---	---	---
51	GO:0034645	P	cellular macromolecule biosynthetic process					6.8e-05	450	---	---	---	---	---	---
52	GO:0009646	P	response to absence of light					6.8e-05	16	0.031	11	0.011	11	4.4e-07	12
53	GO:0006520	P	cellular amino acid metabolic process					7.2e-05	56	0.00081	54	---	---	0.013	21
54	GO:0006082	P	organic acid metabolic process					9.2e-05	139	0.0066	133	---	---	6.9e-05	60
55	GO:0019752	P	carboxylic acid metabolic process					9.5e-05	115	0.0047	110	---	---	1.3e-05	53
56	GO:0043436	P	oxoacid metabolic process					0.0001	126	0.0051	121	---	---	1.8e-05	57
57	GO:0009735	P	response to cytokinin					0.00012	46	---	---	---	---	---	---
58	GO:0036294	P	cellular response to decreased oxygen levels					0.00018	14	---	---	---	---	0.011	6
59	GO:0019684	P	photosynthesis, light reaction					0.00018	31	---	---	---	---	---	---
60	GO:0071453	P	cellular response to oxygen levels					0.00018	14	---	---	---	---	0.011	6
61	GO:0006091	P	generation of precursor metabolites and energy					0.00028	59	---	---	---	---	---	---
62	GO:0055085	P	transmembrane transport					0.0003	92	0.00016	97	0.021	73	---	---
63	GO:0044238	P	primary metabolic process					0.00037	903	0.00061	950	0.0037	780	---	---
64	GO:0071456	P	cellular response to hypoxia					0.00042	13	---	---	---	---	0.04	5
65	GO:0009415	P	response to water					0.0005	57	1.2e-05	65	0.047	43	0.0039	24
66	GO:0009765	P	photosynthesis, light harvesting					0.00059	16	---	---	---	---	---	---
67	GO:0034614	P	cellular response to reactive oxygen species					0.00091	16	0.0036	15	---	---	---	---
68	GO:0018298	P	protein-chromophore linkage					0.00091	16	---	---	---	---	---	---
69	GO:0044763	P	single-organism cellular process					0.00091	622	2e-09	711	0.00017	556	3.9e-07	253
70	GO:1990267	P	response to transition metal nanoparticle					0.00098	27	0.031	23	---	---	---	---
71	GO:0033993	P	response to lipid					0.0011	100	0.00033	107	2.3e-05	98	0.00028	45
72	GO:0009605	P	response to external stimulus					0.0011	179	2e-10	226	0.00016	165	3e-07	87
73	GO:0071731	P	response to nitric oxide					0.0011	11	0.018	9	---	---	---	---
74	GO:0044283	P	small molecule biosynthetic process					0.0015	87	---	---	---	---	---	---
75	GO:0006551	P	leucine metabolic process					0.0015	11	---	---	---	---	---	---
76	GO:0009414	P	response to water deprivation					0.0016	54	2.3e-05	63	---	---	0.0029	24
77	GO:0032870	P	cellular response to hormone stimulus					0.0022	109	0.0014	115	0.0005	101	0.0011	47
78	GO:0071369	P	cellular response to ethylene stimulus					0.0024	37	1.3e-06	48	0.024	30	7.2e-05	21
79	GO:0010467	P	gene expression					0.0024	459	0.00013	497	---	---	---	---
80	GO:0016054	P	organic acid catabolic process					0.0028	26	---	---	---	---	7e-05	16
81	GO:0042592	P	homeostatic process					0.0028	74	0.0011	79	0.043	60	---	---
82	GO:0010114	P	response to red light					0.0028	18	---	---	---	---	---	---
83	GO:0072593	P	reactive oxygen species metabolic process					0.0032	32	---	---	---	---	0.0019	16
84	GO:0071495	P	cellular response to endogenous stimulus					0.0032	109	0.0014	116	0.00032	103	0.0014	47
85	GO:0071310	P	cellular response to organic substance					0.0032	122	3.8e-05	139	3.8e-05	120	0.00026	55
86	GO:0051707	P	response to other organism					0.0032	140	7.8e-08	173	0.00024	132	4.2e-05	65
87	GO:0071732	P	cellular response to nitric oxide					0.0032	10	0.014	9	---	---	---	---
88	GO:0044282	P	small molecule catabolic process					0.0033	31	---	---	---	---	1.1e-05	20
89	GO:0043207	P	response to external biotic stimulus					0.0033	140	8.5e-08	173	0.00025	132	4.3e-05	65
90	GO:0044711	P	single-organism biosynthetic process					0.0036	189	---	---	---	---	0.00026	81
91	GO:0042255	P	ribosome assembly					0.0036	15	---	---	---	---	---	---
92	GO:0009607	P	response to biotic stimulus					0.0045	143	1.1e-07	177	9.8e-05	138	3.3e-05	67
93	GO:0042743	P	hydrogen peroxide metabolic process					0.0046	23	---	---	---	---	0.0029	12
94	GO:0009409	P	response to cold					0.0046	56	0.00066	62	---	---	---	---
95	GO:0034599	P	cellular response to oxidative stress					0.0047	22	0.032	20	---	---	---	---
96	GO:0000160	P	phosphorelay signal transduction system					0.0048	38	1.2e-05	48	0.039	31	0.00059	20
97	GO:0042744	P	hydrogen peroxide catabolic process					0.0048	20	---	---	---	---	0.0075	10
98	GO:1901605	P	alpha-amino acid metabolic process					0.0048	40	0.031	38	---	---	0.02	17
99	GO:0046395	P	carboxylic acid catabolic process					0.0049	23	---	---	---	---	0.00026	14
100	GO:0009266	P	response to temperature stimulus					0.0056	74	5.3e-07	95	---	---	---	---
101	GO:0019748	P	secondary metabolic process					0.0057	67	0.0083	69	---	---	0.00017	34
102	GO:0098660	P	inorganic ion transmembrane transport					0.0061	32	0.037	30	---	---	---	---
103	GO:0005975	P	carbohydrate metabolic process					0.0072	131	---	---	0.0068	117	5.5e-08	72
104	GO:1901565	P	organonitrogen compound catabolic process					0.0075	30	---	---	0.0011	30	3.1e-06	21
105	GO:0009063	P	cellular amino acid catabolic process					0.008	15	---	---	---	---	0.00039	10
106	GO:0009817	P	defense response to fungus, incompatible interaction					0.0084	14	0.00015	18	---	---	---	---
107	GO:0006952	P	defense response					0.0085	170	9.9e-13	236	3.7e-08	183	8.2e-05	77
108	GO:0009645	P	response to low light intensity stimulus					0.0087	9	---	---	---	---	---	---
109	GO:0048878	P	chemical homeostasis					0.0096	51	0.00012	61	0.026	44	0.032	21
110	GO:0006820	P	anion transport					0.01	37	0.021	37	---	---	---	---
111	GO:0009739	P	response to gibberellin					0.011	28	---	---	0.00077	29	0.0021	15
112	GO:0034641	P	cellular nitrogen compound metabolic process					0.011	540	0.00011	595	---	---	---	---
113	GO:0050801	P	ion homeostasis					0.011	37	0.0025	41	---	---	---	---
114	GO:0098662	P	inorganic cation transmembrane transport					0.011	28	---	---	---	---	---	---
115	GO:0009814	P	defense response, incompatible interaction					0.012	30	3.4e-05	39	0.027	26	---	---
116	GO:1902170	P	cellular response to reactive nitrogen species					0.013	10	0.017	10	---	---	---	---
117	GO:0016053	P	organic acid biosynthetic process					0.013	69	---	---	---	---	---	---
118	GO:0098655	P	cation transmembrane transport					0.014	30	---	---	---	---	---	---
119	GO:0019725	P	cellular homeostasis					0.015	46	---	---	---	---	---	---
120	GO:0009056	P	catabolic process					0.016	155	---	---	1.1e-05	159	8.9e-10	89
121	GO:0009737	P	response to abscisic acid					0.018	73	0.0011	83	0.001	72	---	---
122	GO:1901606	P	alpha-amino acid catabolic process					0.021	12	---	---	---	---	0.0018	8
123	GO:0044765	P	single-organism transport					0.022	114	0.0098	122	---	---	---	---
124	GO:0097305	P	response to alcohol					0.022	73	0.0014	83	0.00076	73	---	---
125	GO:0009639	P	response to red or far red light					0.023	35	0.00073	42	---	---	---	---
126	GO:0002376	P	immune system process					0.023	51	3.1e-07	72	0.0016	51	---	---
127	GO:0000027	P	ribosomal large subunit assembly					0.023	9	---	---	---	---	---	---
128	GO:0045087	P	innate immune response					0.023	46	1.4e-07	67	0.047	40	---	---
129	GO:0044267	P	cellular protein metabolic process					0.025	367	---	---	---	---	---	---
130	GO:0046348	P	amino sugar catabolic process					0.028	9	0.032	9	---	---	0.028	5
131	GO:1901072	P	glucosamine-containing compound catabolic process					0.028	9	0.032	9	---	---	0.028	5
132	GO:0006030	P	chitin metabolic process					0.028	9	0.032	9	---	---	0.028	5
133	GO:0006032	P	chitin catabolic process					0.028	9	0.032	9	---	---	0.028	5
134	GO:0006026	P	aminoglycan catabolic process					0.028	9	0.032	9	---	---	0.028	5
135	GO:0008652	P	cellular amino acid biosynthetic process					0.029	24	---	---	---	---	---	---
136	GO:0055072	P	iron ion homeostasis					0.029	13	0.016	14	---	---	---	---
137	GO:0030001	P	metal ion transport					0.029	39	0.0085	43	---	---	---	---
138	GO:0000302	P	response to reactive oxygen species					0.03	28	0.00011	37	---	---	0.013	14
139	GO:0009098	P	leucine biosynthetic process					0.03	7	---	---	---	---	---	---
140	GO:0032973	P	amino acid export					0.03	8	0.011	9	---	---	---	---
141	GO:1902578	P	single-organism localization					0.031	116	0.009	126	---	---	---	---
142	GO:1901701	P	cellular response to oxygen-containing compound					0.032	77	---	---	0.0011	77	---	---
143	GO:0044712	P	single-organism catabolic process					0.032	72	---	---	0.027	65	9.7e-07	44
144	GO:0006955	P	immune response					0.037	46	1.8e-07	68	0.046	41	---	---
145	GO:0015698	P	inorganic anion transport					0.037	19	---	---	---	---	---	---
146	GO:0080167	P	response to karrikin					0.04	23	0.0046	27	---	---	---	---
147	GO:1901071	P	glucosamine-containing compound metabolic process					0.041	9	0.048	9	---	---	0.035	5
148	GO:0008299	P	isoprenoid biosynthetic process					0.042	26	---	---	---	---	---	---
149	GO:1901607	P	alpha-amino acid biosynthetic process					0.042	26	---	---	---	---	---	---
150	GO:0048511	P	rhythmic process					0.044	25	0.0014	31	---	---	0.032	12
151	GO:0009755	P	hormone-mediated signaling pathway					0.045	94	0.008	104	0.0024	92	0.0031	43
152	GO:0006873	P	cellular ion homeostasis					0.045	24	---	---	---	---	---	---
153	GO:0009627	P	systemic acquired resistance					0.046	15	---	---	0.039	14	---	---
154	GO:0006022	P	aminoglycan metabolic process					0.048	9	---	---	---	---	0.04	5
155	GO:0009061	P	anaerobic respiration					0.048	6	---	---	---	---	---	---
156	GO:0003735	F	structural constituent of ribosome					2e-79	205	---	---	---	---	---	---
157	GO:0005198	F	structural molecule activity					3.7e-68	217	---	---	---	---	---	---
158	GO:0044822	F	poly(A) RNA binding					2.3e-10	75	---	---	---	---	---	---
159	GO:0003729	F	mRNA binding					2.3e-10	75	---	---	---	---	---	---
160	GO:0019843	F	rRNA binding					1.4e-06	31	---	---	---	---	---	---
161	GO:0016491	F	oxidoreductase activity					2.5e-06	194	0.00052	186	---	---	2.3e-08	90
162	GO:0031409	F	pigment binding					3.7e-05	14	---	---	---	---	---	---
163	GO:0016209	F	antioxidant activity					3.7e-05	40	---	---	---	---	---	---
164	GO:0046906	F	tetrapyrrole binding					4.9e-05	67	0.00064	64	---	---	0.002	28
165	GO:0022891	F	substrate-specific transmembrane transporter activity					0.00041	118	0.0001	125	0.0051	97	---	---
166	GO:0016168	F	chlorophyll binding					0.00041	16	---	---	---	---	---	---
167	GO:0022838	F	substrate-specific channel activity					0.00041	33	3.5e-06	39	---	---	---	---
168	GO:0016684	F	oxidoreductase activity, acting on peroxide as acceptor					0.00047	31	---	---	---	---	---	---
169	GO:0022803	F	passive transmembrane transporter activity					0.00049	35	3.2e-06	42	---	---	---	---
170	GO:0004601	F	peroxidase activity					0.00049	30	---	---	---	---	0.047	11
171	GO:0015267	F	channel activity					0.00049	35	3.2e-06	42	---	---	---	---
172	GO:0022857	F	transmembrane transporter activity					0.00089	138	1.1e-05	155	0.0082	115	---	---
173	GO:0015075	F	ion transmembrane transporter activity					0.00089	86	0.0027	86	---	---	---	---
174	GO:0045735	F	nutrient reservoir activity					0.0019	19	---	---	---	---	---	---
175	GO:0005372	F	water transmembrane transporter activity					0.0078	13	0.017	12	---	---	---	---
176	GO:0022892	F	substrate-specific transporter activity					0.0078	122	0.0023	130	0.014	105	---	---
177	GO:0046915	F	transition metal ion transmembrane transporter activity					0.0078	16	0.016	15	---	---	---	---
178	GO:0015250	F	water channel activity					0.0078	13	0.017	12	---	---	---	---
179	GO:0005507	F	copper ion binding					0.0081	39	---	---	---	---	---	---
180	GO:0030145	F	manganese ion binding					0.0086	14	---	---	---	---	---	---
181	GO:0008509	F	anion transmembrane transporter activity					0.0087	30	---	---	---	---	---	---
182	GO:0008061	F	chitin binding					0.009	8	0.028	7	---	---	---	---
183	GO:0020037	F	heme binding					0.018	51	0.001	58	---	---	0.00096	27
184	GO:0008324	F	cation transmembrane transporter activity					0.027	61	0.031	62	---	---	---	---
185	GO:0030414	F	peptidase inhibitor activity					0.03	12	---	---	---	---	---	---
186	GO:0005385	F	zinc ion transmembrane transporter activity					0.034	9	---	---	---	---	---	---
187	GO:0048037	F	cofactor binding					0.034	59	---	---	---	---	0.00061	32
188	GO:0061134	F	peptidase regulator activity					0.039	12	---	---	---	---	---	---
189	GO:0004568	F	chitinase activity					0.041	9	0.032	9	---	---	0.036	5
190	GO:0051920	F	peroxiredoxin activity					0.042	6	---	---	---	---	---	---
191	GO:0005840	C	ribosome					1.6e-73	218	---	---	---	---	---	---
192	GO:0022626	C	cytosolic ribosome					1.7e-69	175	---	---	---	---	---	---
193	GO:0044445	C	cytosolic part					5.5e-67	177	---	---	---	---	---	---
194	GO:0044391	C	ribosomal subunit					1.1e-63	166	---	---	---	---	---	---
195	GO:0030529	C	intracellular ribonucleoprotein complex					8e-53	241	---	---	---	---	---	---
196	GO:1990904	C	ribonucleoprotein complex					8e-53	241	---	---	---	---	---	---
197	GO:0022625	C	cytosolic large ribosomal subunit					2.1e-36	84	---	---	---	---	---	---
198	GO:0015934	C	large ribosomal subunit					1.7e-34	92	---	---	---	---	---	---
199	GO:0022627	C	cytosolic small ribosomal subunit					3.1e-30	69	---	---	---	---	---	---
200	GO:0015935	C	small ribosomal subunit					1.6e-28	74	---	---	---	---	---	---
201	GO:0043232	C	intracellular non-membrane-bounded organelle					1.1e-24	262	---	---	---	---	---	---
202	GO:0043228	C	non-membrane-bounded organelle					1.1e-24	262	---	---	---	---	---	---
203	GO:0005829	C	cytosol					3.2e-24	311	0.0077	221	---	---	---	---
204	GO:0032991	C	macromolecular complex					1.2e-21	372	---	---	---	---	---	---
205	GO:0030312	C	external encapsulating structure					1.3e-17	140	---	---	---	---	2.5e-07	51
206	GO:0005618	C	cell wall					1.3e-17	140	---	---	---	---	2.5e-07	51
207	GO:0009536	C	plastid					2.6e-16	500	---	---	---	---	---	---
208	GO:0009507	C	chloroplast					1.3e-15	490	---	---	---	---	---	---
209	GO:0044444	C	cytoplasmic part					2.7e-12	1060	---	---	---	---	---	---
210	GO:0048046	C	apoplast					2.9e-12	97	0.0024	72	---	---	0.012	29
211	GO:0044446	C	intracellular organelle part					2.8e-11	532	---	---	---	---	---	---
212	GO:0044422	C	organelle part					4e-11	532	---	---	---	---	---	---
213	GO:0009506	C	plasmodesma					5.4e-11	142	---	---	---	---	---	---
214	GO:0055044	C	symplast					5.4e-11	142	---	---	---	---	---	---
215	GO:0005737	C	cytoplasm					5.5e-11	1251	---	---	---	---	---	---
216	GO:0005911	C	cell-cell junction					5.5e-11	142	---	---	---	---	---	---
217	GO:0030054	C	cell junction					5.5e-11	142	---	---	---	---	---	---
218	GO:0009522	C	photosystem I					6.6e-11	26	---	---	---	---	---	---
219	GO:0009579	C	thylakoid					1.1e-09	101	---	---	---	---	---	---
220	GO:0005576	C	extracellular region					1.1e-09	343	---	---	---	---	2.4e-08	142
221	GO:0071944	C	cell periphery					3.6e-09	465	0.0051	441	5.9e-10	426	0.012	156
222	GO:0044436	C	thylakoid part					5.9e-09	84	---	---	---	---	---	---
223	GO:0009521	C	photosystem					7.1e-09	33	---	---	---	---	---	---
224	GO:0009570	C	chloroplast stroma					1.3e-08	115	0.0068	97	---	---	---	---
225	GO:0009534	C	chloroplast thylakoid					3.2e-08	87	---	---	---	---	---	---
226	GO:0031976	C	plastid thylakoid					3.3e-08	87	---	---	---	---	---	---
227	GO:0044434	C	chloroplast part					3.3e-08	185	0.034	159	---	---	---	---
228	GO:0009532	C	plastid stroma					3.5e-08	117	0.02	97	---	---	---	---
229	GO:0009535	C	chloroplast thylakoid membrane					6e-08	73	---	---	---	---	---	---
230	GO:0055035	C	plastid thylakoid membrane					6.4e-08	73	---	---	---	---	---	---
231	GO:0042651	C	thylakoid membrane					8.7e-08	75	---	---	---	---	---	---
232	GO:0034357	C	photosynthetic membrane					9.3e-08	75	---	---	---	---	---	---
233	GO:0044435	C	plastid part					9.8e-08	186	---	---	---	---	---	---
234	GO:0031226	C	intrinsic component of plasma membrane					8.9e-07	56	0.02	45	---	---	---	---
235	GO:0009505	C	plant-type cell wall					1.7e-06	59	---	---	0.05	41	1.1e-05	29
236	GO:0030076	C	light-harvesting complex					8.8e-06	14	---	---	---	---	---	---
237	GO:0005730	C	nucleolus					1.4e-05	64	---	---	---	---	---	---
238	GO:0044421	C	extracellular region part					1.4e-05	33	---	---	---	---	0.019	13
239	GO:0044459	C	plasma membrane part					1.7e-05	68	0.033	59	---	---	---	---
240	GO:0005887	C	integral component of plasma membrane					0.00014	36	0.00038	39	---	---	---	---
241	GO:0005773	C	vacuole					0.00014	159	---	---	---	---	---	---
242	GO:0010287	C	plastoglobule					0.00029	21	---	---	---	---	---	---
243	GO:0016020	C	membrane					0.00038	781	---	---	2.1e-08	738	---	---
244	GO:0098807	C	chloroplast thylakoid membrane protein complex					0.00051	13	---	---	---	---	---	---
245	GO:0009941	C	chloroplast envelope					0.00062	89	0.034	86	---	---	---	---
246	GO:0044437	C	vacuolar part					0.00086	92	---	---	---	---	---	---
247	GO:0009526	C	plastid envelope					0.00092	90	0.034	88	---	---	---	---
248	GO:0005774	C	vacuolar membrane					0.001	91	---	---	---	---	---	---
249	GO:0031975	C	envelope					0.0014	134	---	---	---	---	---	---
250	GO:0031967	C	organelle envelope					0.0014	134	---	---	---	---	---	---
251	GO:0009523	C	photosystem II					0.0014	18	---	---	---	---	---	---
252	GO:0031978	C	plastid thylakoid lumen					0.0021	19	---	---	---	---	---	---
253	GO:0009543	C	chloroplast thylakoid lumen					0.0021	19	---	---	---	---	---	---
254	GO:0005615	C	extracellular space					0.0021	22	---	---	---	---	---	---
255	GO:0009538	C	photosystem I reaction center					0.0031	7	---	---	---	---	---	---
256	GO:0031977	C	thylakoid lumen					0.0054	20	---	---	---	---	---	---
257	GO:0005886	C	plasma membrane					0.0055	359	0.02	379	5.7e-08	365	---	---
258	GO:0031012	C	extracellular matrix					0.0055	11	---	---	---	---	0.034	6
259	GO:0031974	C	membrane-enclosed lumen					0.0062	114	---	---	---	---	---	---
260	GO:0070013	C	intracellular organelle lumen					0.0062	114	---	---	---	---	---	---
261	GO:0043233	C	organelle lumen					0.0062	114	---	---	---	---	---	---
262	GO:0098796	C	membrane protein complex					0.0065	74	---	---	---	---	---	---
263	GO:0044464	C	cell part					0.0082	1885	5.2e-06	2042	---	---	---	---
264	GO:0005623	C	cell					0.0084	1885	5.2e-06	2043	---	---	---	---
265	GO:0046658	C	anchored component of plasma membrane					0.0085	21	---	---	---	---	---	---
266	GO:0031984	C	organelle subcompartment					0.011	94	---	---	---	---	---	---
267	GO:0005758	C	mitochondrial intermembrane space					0.017	8	---	---	---	---	---	---
268	GO:0005578	C	proteinaceous extracellular matrix					0.024	7	---	---	---	---	---	---
269	GO:0031970	C	organelle envelope lumen					0.031	8	---	---	---	---	---	---
270	GO:0098805	C	whole membrane					0.031	101	---	---	---	---	---	---
271	GO:0044429	C	mitochondrial part					0.032	59	---	---	---	---	---	---
272	GO:0050789	P	regulation of biological process					---	---	5.2e-18	650	1.5e-08	493	---	---
273	GO:0065007	P	biological regulation					---	---	4.8e-17	717	4.8e-07	540	---	---
274	GO:0016070	P	RNA metabolic process					---	---	8.1e-14	437	---	---	---	---
275	GO:0050794	P	regulation of cellular process					---	---	1.7e-13	579	1.6e-09	465	---	---
276	GO:1901360	P	organic cyclic compound metabolic process					---	---	2.1e-13	563	---	---	---	---
277	GO:0046483	P	heterocycle metabolic process					---	---	6e-13	534	---	---	---	---
278	GO:0010468	P	regulation of gene expression					---	---	9.4e-13	370	0.0093	250	---	---
279	GO:0006725	P	cellular aromatic compound metabolic process					---	---	3.3e-12	544	---	---	---	---
280	GO:0006139	P	nucleobase-containing compound metabolic process					---	---	4.5e-12	503	---	---	---	---
281	GO:0060255	P	regulation of macromolecule metabolic process					---	---	6.5e-12	384	0.008	265	---	---
282	GO:0090304	P	nucleic acid metabolic process					---	---	7.4e-12	461	---	---	---	---
283	GO:0019222	P	regulation of metabolic process					---	---	1.1e-11	401	0.0016	286	---	---
284	GO:1901698	P	response to nitrogen compound					---	---	2.6e-11	69	8.9e-10	58	---	---
285	GO:0018130	P	heterocycle biosynthetic process					---	---	3.6e-11	375	0.0018	268	---	---
286	GO:1901362	P	organic cyclic compound biosynthetic process					---	---	3.6e-11	397	0.0011	287	---	---
287	GO:0019219	P	regulation of nucleobase-containing compound metabolic process					---	---	3.6e-11	331	0.0003	241	---	---
288	GO:0051252	P	regulation of RNA metabolic process					---	---	4e-11	325	0.00015	239	---	---
289	GO:1903506	P	regulation of nucleic acid-templated transcription					---	---	5.8e-11	321	9.8e-05	238	---	---
290	GO:2001141	P	regulation of RNA biosynthetic process					---	---	5.8e-11	321	9.8e-05	238	---	---
291	GO:0051171	P	regulation of nitrogen compound metabolic process					---	---	6.4e-11	351	0.0048	247	---	---
292	GO:0006355	P	regulation of transcription, DNA-templated					---	---	7.5e-11	320	9.7e-05	238	---	---
293	GO:0031323	P	regulation of cellular metabolic process					---	---	1.1e-10	374	0.00038	276	---	---
294	GO:0080090	P	regulation of primary metabolic process					---	---	1.5e-10	364	0.0013	264	---	---
295	GO:0019438	P	aromatic compound biosynthetic process					---	---	1.5e-10	381	0.00053	281	---	---
296	GO:2000112	P	regulation of cellular macromolecule biosynthetic process					---	---	1.5e-10	340	0.0025	243	---	---
297	GO:0010556	P	regulation of macromolecule biosynthetic process					---	---	1.5e-10	341	0.003	243	---	---
298	GO:0097659	P	nucleic acid-templated transcription					---	---	1.6e-10	330	0.00059	241	---	---
299	GO:0009889	P	regulation of biosynthetic process					---	---	1.9e-10	349	0.0029	250	---	---
300	GO:0032774	P	RNA biosynthetic process					---	---	1.9e-10	330	0.00066	241	---	---
301	GO:0031326	P	regulation of cellular biosynthetic process					---	---	2e-10	347	0.0026	249	---	---
302	GO:0006351	P	transcription, DNA-templated					---	---	2e-10	329	0.00057	241	---	---
303	GO:0034654	P	nucleobase-containing compound biosynthetic process					---	---	2.6e-10	351	0.0015	255	---	---
304	GO:0051716	P	cellular response to stimulus					---	---	3.3e-09	352	4.3e-10	306	0.00017	120
305	GO:0010243	P	response to organonitrogen compound					---	---	3.2e-08	46	1.8e-11	49	---	---
306	GO:0007154	P	cell communication					---	---	2e-07	277	1.1e-09	249	0.014	88
307	GO:0010200	P	response to chitin					---	---	2e-07	39	4.7e-11	43	---	---
308	GO:0009751	P	response to salicylic acid					---	---	7.9e-07	49	1.3e-08	48	0.00026	20
309	GO:0009617	P	response to bacterium					---	---	1.4e-06	79	5.8e-05	64	---	---
310	GO:0007165	P	signal transduction					---	---	2.4e-06	244	1.9e-09	225	---	---
311	GO:0044700	P	single organism signaling					---	---	5.1e-06	245	6.3e-09	225	---	---
312	GO:0023052	P	signaling					---	---	5.4e-06	245	6.5e-09	225	---	---
313	GO:0098542	P	defense response to other organism					---	---	8.2e-06	133	0.016	97	0.0021	48
314	GO:0014070	P	response to organic cyclic compound					---	---	1.3e-05	71	1.1e-05	63	0.0004	29
315	GO:0009873	P	ethylene-activated signaling pathway					---	---	3.7e-05	41	---	---	0.00056	18
316	GO:0051704	P	multi-organism process					---	---	8.8e-05	200	0.027	152	0.0049	71
317	GO:0042742	P	defense response to bacterium					---	---	0.00026	60	5.8e-05	55	---	---
318	GO:0048583	P	regulation of response to stimulus					---	---	0.00035	84	0.00032	73	0.013	31
319	GO:0006396	P	RNA processing					---	---	0.00062	97	---	---	---	---
320	GO:0048518	P	positive regulation of biological process					---	---	0.00066	117	---	---	---	---
321	GO:0051173	P	positive regulation of nitrogen compound metabolic process					---	---	0.0016	62	---	---	---	---
322	GO:0019318	P	hexose metabolic process					---	---	0.0017	20	---	---	---	---
323	GO:0005996	P	monosaccharide metabolic process					---	---	0.0019	24	---	---	0.007	11
324	GO:0007275	P	multicellular organism development					---	---	0.002	304	---	---	---	---
325	GO:0048731	P	system development					---	---	0.0022	219	0.021	177	---	---
326	GO:0044707	P	single-multicellular organism process					---	---	0.0025	309	---	---	---	---
327	GO:0048366	P	leaf development					---	---	0.0028	56	---	---	---	---
328	GO:1901699	P	cellular response to nitrogen compound					---	---	0.003	22	---	---	---	---
329	GO:0009644	P	response to high light intensity					---	---	0.0031	20	---	---	---	---
330	GO:0009753	P	response to jasmonic acid					---	---	0.0033	40	0.0036	35	6e-07	26
331	GO:0033554	P	cellular response to stress					---	---	0.0037	110	0.024	89	0.0039	44
332	GO:0032501	P	multicellular organismal process					---	---	0.0058	320	---	---	---	---
333	GO:0045935	P	positive regulation of nucleobase-containing compound metabolic process					---	---	0.0065	57	---	---	---	---
334	GO:0048522	P	positive regulation of cellular process					---	---	0.0077	89	---	---	---	---
335	GO:0009891	P	positive regulation of biosynthetic process					---	---	0.0078	60	---	---	---	---
336	GO:0010628	P	positive regulation of gene expression					---	---	0.008	57	---	---	---	---
337	GO:0007623	P	circadian rhythm					---	---	0.0083	27	---	---	---	---
338	GO:0080134	P	regulation of response to stress					---	---	0.0094	49	0.014	42	---	---
339	GO:0031325	P	positive regulation of cellular metabolic process					---	---	0.0094	69	---	---	---	---
340	GO:0031328	P	positive regulation of cellular biosynthetic process					---	---	0.0096	58	---	---	---	---
341	GO:0009408	P	response to heat					---	---	0.0097	35	---	---	---	---
342	GO:0009893	P	positive regulation of metabolic process					---	---	0.011	73	---	---	---	---
343	GO:0010557	P	positive regulation of macromolecule biosynthetic process					---	---	0.012	55	---	---	---	---
344	GO:0010604	P	positive regulation of macromolecule metabolic process					---	---	0.012	67	---	---	---	---
345	GO:0009791	P	post-embryonic development					---	---	0.012	178	---	---	---	---
346	GO:0051254	P	positive regulation of RNA metabolic process					---	---	0.012	53	---	---	---	---
347	GO:0006397	P	mRNA processing					---	---	0.014	49	---	---	---	---
348	GO:0055065	P	metal ion homeostasis					---	---	0.015	28	---	---	---	---
349	GO:0051234	P	establishment of localization					---	---	0.017	256	---	---	---	---
350	GO:0009658	P	chloroplast organization					---	---	0.017	28	---	---	---	---
351	GO:0006810	P	transport					---	---	0.018	254	---	---	---	---
352	GO:0008219	P	cell death					---	---	0.022	33	0.0059	31	---	---
353	GO:0051179	P	localization					---	---	0.022	265	---	---	---	---
354	GO:0000398	P	mRNA splicing, via spliceosome					---	---	0.023	24	---	---	---	---
355	GO:0044260	P	cellular macromolecule metabolic process					---	---	0.024	707	---	---	---	---
356	GO:0032502	P	developmental process					---	---	0.024	331	---	---	---	---
357	GO:0006012	P	galactose metabolic process					---	---	0.026	10	---	---	---	---
358	GO:0044767	P	single-organism developmental process					---	---	0.027	321	0.033	268	---	---
359	GO:0000041	P	transition metal ion transport					---	---	0.027	18	---	---	---	---
360	GO:0098771	P	inorganic ion homeostasis					---	---	0.029	35	---	---	---	---
361	GO:0042542	P	response to hydrogen peroxide					---	---	0.03	15	---	---	0.00087	10
362	GO:0010218	P	response to far red light					---	---	0.03	15	---	---	---	---
363	GO:0045893	P	positive regulation of transcription, DNA-templated					---	---	0.03	50	---	---	---	---
364	GO:0031347	P	regulation of defense response					---	---	0.03	37	0.034	32	---	---
365	GO:1902680	P	positive regulation of RNA biosynthetic process					---	---	0.031	50	---	---	---	---
366	GO:1903508	P	positive regulation of nucleic acid-templated transcription					---	---	0.031	50	---	---	---	---
367	GO:0010646	P	regulation of cell communication					---	---	0.032	37	0.022	33	0.015	17
368	GO:0035556	P	intracellular signal transduction					---	---	0.032	83	0.047	70	---	---
369	GO:0043170	P	macromolecule metabolic process					---	---	0.032	766	---	---	---	---
370	GO:0048827	P	phyllome development					---	---	0.033	67	---	---	---	---
371	GO:0009966	P	regulation of signal transduction					---	---	0.033	36	0.015	33	0.012	17
372	GO:0048519	P	negative regulation of biological process					---	---	0.033	102	---	---	---	---
373	GO:0048856	P	anatomical structure development					---	---	0.039	320	---	---	---	---
374	GO:0016071	P	mRNA metabolic process					---	---	0.039	56	---	---	---	---
375	GO:0051606	P	detection of stimulus					---	---	0.039	20	---	---	---	---
376	GO:0055076	P	transition metal ion homeostasis					---	---	0.041	19	---	---	---	---
377	GO:0055082	P	cellular chemical homeostasis					---	---	0.041	28	---	---	---	---
378	GO:0023051	P	regulation of signaling					---	---	0.042	36	0.019	33	0.013	17
379	GO:0006833	P	water transport					---	---	0.043	8	---	---	---	---
380	GO:0042044	P	fluid transport					---	---	0.043	8	---	---	---	---
381	GO:0044550	P	secondary metabolite biosynthetic process					---	---	0.043	45	---	---	---	---
382	GO:0009657	P	plastid organization					---	---	0.047	33	---	---	---	---
383	GO:0005488	F	binding					---	---	9.1e-19	1275	6.6e-07	976	---	---
384	GO:1901363	F	heterocyclic compound binding					---	---	1.7e-13	850	0.011	613	---	---
385	GO:0097159	F	organic cyclic compound binding					---	---	2e-13	850	0.0082	616	---	---
386	GO:0043531	F	ADP binding					---	---	8.7e-12	53	3.2e-07	37	---	---
387	GO:0036094	F	small molecule binding					---	---	5.8e-10	417	9.5e-10	348	---	---
388	GO:0000166	F	nucleotide binding					---	---	8.8e-10	408	4.4e-10	345	---	---
389	GO:1901265	F	nucleoside phosphate binding					---	---	8.8e-10	408	4.4e-10	345	---	---
390	GO:0003700	F	transcription factor activity, sequence-specific DNA binding					---	---	8.8e-10	240	1.5e-06	187	0.041	69
391	GO:0001071	F	nucleic acid binding transcription factor activity					---	---	8.8e-10	240	1.5e-06	187	0.041	69
392	GO:0043167	F	ion binding					---	---	1.9e-09	450	0.0041	329	0.013	141
393	GO:0046872	F	metal ion binding					---	---	6.1e-09	432	0.0025	320	0.027	132
394	GO:0043169	F	cation binding					---	---	6.6e-09	432	0.0027	320	0.028	132
395	GO:0003677	F	DNA binding					---	---	1.1e-07	299	---	---	---	---
396	GO:0097367	F	carbohydrate derivative binding					---	---	2.2e-07	325	2.5e-12	303	---	---
397	GO:0030554	F	adenyl nucleotide binding					---	---	8.8e-07	288	4.8e-13	278	---	---
398	GO:0032559	F	adenyl ribonucleotide binding					---	---	1.1e-06	287	4.8e-13	278	---	---
399	GO:0032553	F	ribonucleotide binding					---	---	4.7e-06	312	3.6e-12	298	---	---
400	GO:0017076	F	purine nucleotide binding					---	---	6.2e-06	308	5.6e-12	293	---	---
401	GO:0032555	F	purine ribonucleotide binding					---	---	7.7e-06	307	5.5e-12	293	---	---
402	GO:0001882	F	nucleoside binding					---	---	2.3e-05	302	5.5e-12	292	---	---
403	GO:0032549	F	ribonucleoside binding					---	---	2.3e-05	302	5.5e-12	292	---	---
404	GO:0001883	F	purine nucleoside binding					---	---	2.4e-05	301	5.4e-12	292	---	---
405	GO:0032550	F	purine ribonucleoside binding					---	---	2.4e-05	301	5.4e-12	292	---	---
406	GO:0003824	F	catalytic activity					---	---	0.00022	886	2.3e-08	774	2.3e-08	337
407	GO:0005215	F	transporter activity					---	---	0.00024	174	0.041	131	---	---
408	GO:0003676	F	nucleic acid binding					---	---	0.00076	471	---	---	---	---
409	GO:0005216	F	ion channel activity					---	---	0.00076	27	---	---	---	---
410	GO:0017111	F	nucleoside-triphosphatase activity					---	---	0.00077	104	---	---	---	---
411	GO:0019825	F	oxygen binding					---	---	0.00088	43	---	---	0.021	17
412	GO:0005515	F	protein binding					---	---	0.001	387	---	---	---	---
413	GO:0016818	F	hydrolase activity, acting on acid anhydrides, in phosphorus-containing anhydrides					---	---	0.0013	108	---	---	---	---
414	GO:0016462	F	pyrophosphatase activity					---	---	0.0014	107	---	---	---	---
415	GO:0022836	F	gated channel activity					---	---	0.0017	23	---	---	---	---
416	GO:0016817	F	hydrolase activity, acting on acid anhydrides					---	---	0.0018	108	---	---	---	---
417	GO:0030246	F	carbohydrate binding					---	---	0.002	50	0.00063	45	9.1e-05	27
418	GO:0008135	F	translation factor activity, RNA binding					---	---	0.0036	34	---	---	---	---
419	GO:0046914	F	transition metal ion binding					---	---	0.0042	214	0.015	175	---	---
420	GO:0005524	F	ATP binding					---	---	0.0044	246	1.8e-11	257	---	---
421	GO:0046873	F	metal ion transmembrane transporter activity					---	---	0.0055	40	---	---	---	---
422	GO:0004497	F	monooxygenase activity					---	---	0.0065	48	---	---	---	---
423	GO:0043565	F	sequence-specific DNA binding					---	---	0.0073	104	0.00046	95	---	---
424	GO:0000988	F	transcription factor activity, protein binding					---	---	0.0091	42	---	---	---	---
425	GO:0003724	F	RNA helicase activity					---	---	0.011	14	---	---	---	---
426	GO:0004386	F	helicase activity					---	---	0.013	34	---	---	---	---
427	GO:0005506	F	iron ion binding					---	---	0.013	48	---	---	---	---
428	GO:0035639	F	purine ribonucleoside triphosphate binding					---	---	0.014	266	7e-10	272	---	---
429	GO:0003746	F	translation elongation factor activity					---	---	0.015	16	---	---	---	---
430	GO:0016887	F	ATPase activity					---	---	0.015	71	---	---	---	---
431	GO:0000989	F	transcription factor activity, transcription factor binding					---	---	0.016	40	---	---	---	---
432	GO:0005244	F	voltage-gated ion channel activity					---	---	0.016	16	---	---	---	---
433	GO:0022832	F	voltage-gated channel activity					---	---	0.016	16	---	---	---	---
434	GO:0016705	F	oxidoreductase activity, acting on paired donors, with incorporation or reduction of molecular oxygen					---	---	0.019	57	---	---	---	---
435	GO:0005261	F	cation channel activity					---	---	0.03	15	---	---	---	---
436	GO:0005267	F	potassium channel activity					---	---	0.038	12	---	---	---	---
437	GO:0015238	F	drug transmembrane transporter activity					---	---	0.047	16	---	---	---	---
438	GO:0005634	C	nucleus					---	---	7.7e-07	996	0.00063	794	---	---
439	GO:0016607	C	nuclear speck					---	---	0.00035	23	---	---	---	---
440	GO:0005622	C	intracellular					---	---	0.00038	1869	---	---	---	---
441	GO:0016604	C	nuclear body					---	---	0.00041	27	---	---	---	---
442	GO:0044424	C	intracellular part					---	---	0.00042	1865	---	---	---	---
443	GO:0005681	C	spliceosomal complex					---	---	0.0023	26	---	---	---	---
444	GO:0005654	C	nucleoplasm					---	---	0.0076	55	---	---	---	---
445	GO:0044451	C	nucleoplasm part					---	---	0.0077	46	---	---	---	---
446	GO:0031981	C	nuclear lumen					---	---	0.015	103	---	---	---	---
447	GO:0044428	C	nuclear part					---	---	0.048	124	---	---	---	---
448	GO:0006468	P	protein phosphorylation					---	---	---	---	4.7e-11	137	---	---
449	GO:0006464	P	cellular protein modification process					---	---	---	---	3e-10	244	---	---
450	GO:0036211	P	protein modification process					---	---	---	---	3e-10	244	---	---
451	GO:0016310	P	phosphorylation					---	---	---	---	6e-10	163	---	---
452	GO:0006796	P	phosphate-containing compound metabolic process					---	---	---	---	7e-10	207	---	---
453	GO:0006793	P	phosphorus metabolic process					---	---	---	---	8.3e-10	208	---	---
454	GO:0043412	P	macromolecule modification					---	---	---	---	1.6e-05	251	---	---
455	GO:0044248	P	cellular catabolic process					---	---	---	---	2.6e-05	121	4.1e-11	75
456	GO:0006914	P	autophagy					---	---	---	---	3.8e-05	19	---	---
457	GO:1901575	P	organic substance catabolic process					---	---	---	---	5.8e-05	139	9.7e-07	72
458	GO:0009611	P	response to wounding					---	---	---	---	0.00012	39	1.4e-05	23
459	GO:0071229	P	cellular response to acid chemical					---	---	---	---	0.00023	66	---	---
460	GO:0007568	P	aging					---	---	---	---	0.0012	31	0.00029	18
461	GO:0016567	P	protein ubiquitination					---	---	---	---	0.0017	66	---	---
462	GO:0010260	P	organ senescence					---	---	---	---	0.0025	23	---	---
463	GO:0010150	P	leaf senescence					---	---	---	---	0.0025	23	---	---
464	GO:0032446	P	protein modification by small protein conjugation					---	---	---	---	0.0049	66	---	---
465	GO:0009057	P	macromolecule catabolic process					---	---	---	---	0.0066	83	0.032	36
466	GO:0071446	P	cellular response to salicylic acid stimulus					---	---	---	---	0.0093	15	---	---
467	GO:0012501	P	programmed cell death					---	---	---	---	0.011	25	---	---
468	GO:2000026	P	regulation of multicellular organismal development					---	---	---	---	0.013	54	---	---
469	GO:0032101	P	regulation of response to external stimulus					---	---	---	---	0.016	16	---	---
470	GO:0031667	P	response to nutrient levels					---	---	---	---	0.017	29	0.00072	18
471	GO:0042787	P	protein ubiquitination involved in ubiquitin-dependent protein catabolic process					---	---	---	---	0.019	14	---	---
472	GO:0009626	P	plant-type hypersensitive response					---	---	---	---	0.019	17	---	---
473	GO:0070647	P	protein modification by small protein conjugation or removal					---	---	---	---	0.021	68	---	---
474	GO:0034050	P	host programmed cell death induced by symbiont					---	---	---	---	0.021	17	---	---
475	GO:0000122	P	negative regulation of transcription from RNA polymerase II promoter					---	---	---	---	0.022	6	---	---
476	GO:0009991	P	response to extracellular stimulus					---	---	---	---	0.023	32	0.00059	20
477	GO:0007033	P	vacuole organization					---	---	---	---	0.027	11	---	---
478	GO:0009863	P	salicylic acid mediated signaling pathway					---	---	---	---	0.027	13	---	---
479	GO:0043161	P	proteasome-mediated ubiquitin-dependent protein catabolic process					---	---	---	---	0.027	26	0.015	14
480	GO:0016236	P	macroautophagy					---	---	---	---	0.029	6	---	---
481	GO:0010498	P	proteasomal protein catabolic process					---	---	---	---	0.031	26	0.016	14
482	GO:0051239	P	regulation of multicellular organismal process					---	---	---	---	0.034	56	---	---
483	GO:0002252	P	immune effector process					---	---	---	---	0.039	14	---	---
484	GO:0002831	P	regulation of response to biotic stimulus					---	---	---	---	0.048	14	---	---
485	GO:0048513	P	animal organ development					---	---	---	---	0.048	49	---	---
486	GO:0016301	F	kinase activity					---	---	---	---	3.2e-12	188	---	---
487	GO:0004672	F	protein kinase activity					---	---	---	---	3.2e-12	138	---	---
488	GO:0016773	F	phosphotransferase activity, alcohol group as acceptor					---	---	---	---	3.6e-12	152	---	---
489	GO:0016772	F	transferase activity, transferring phosphorus-containing groups					---	---	---	---	7e-10	197	---	---
490	GO:0004674	F	protein serine/threonine kinase activity					---	---	---	---	1.8e-09	111	---	---
491	GO:0016740	F	transferase activity					---	---	---	---	1.5e-06	356	0.0026	145
492	GO:0060089	F	molecular transducer activity					---	---	---	---	8.8e-06	40	---	---
493	GO:0004872	F	receptor activity					---	---	---	---	8.8e-06	40	---	---
494	GO:0004553	F	hydrolase activity, hydrolyzing O-glycosyl compounds					---	---	---	---	0.00041	56	0.0045	27
495	GO:0008270	F	zinc ion binding					---	---	---	---	0.0015	133	---	---
496	GO:0016798	F	hydrolase activity, acting on glycosyl bonds					---	---	---	---	0.0015	57	0.013	27
497	GO:0004842	F	ubiquitin-protein transferase activity					---	---	---	---	0.0015	52	---	---
498	GO:0042578	F	phosphoric ester hydrolase activity					---	---	---	---	0.0018	52	---	---
499	GO:0019787	F	ubiquitin-like protein transferase activity					---	---	---	---	0.002	52	---	---
500	GO:0016787	F	hydrolase activity					---	---	---	---	0.0028	289	---	---
501	GO:0099600	F	transmembrane receptor activity					---	---	---	---	0.0063	26	---	---
502	GO:0038023	F	signaling receptor activity					---	---	---	---	0.0063	27	---	---
503	GO:0004871	F	signal transducer activity					---	---	---	---	0.0063	51	---	---
504	GO:0015294	F	solute:cation symporter activity					---	---	---	---	0.028	21	0.019	12
505	GO:0004888	F	transmembrane signaling receptor activity					---	---	---	---	0.034	22	---	---
506	GO:0031224	C	intrinsic component of membrane					---	---	---	---	2.2e-05	486	---	---
507	GO:0016021	C	integral component of membrane					---	---	---	---	2.2e-05	470	---	---
508	GO:0044425	C	membrane part					---	---	---	---	0.00024	508	---	---
509	GO:0000407	C	pre-autophagosomal structure					---	---	---	---	0.0042	9	---	---
510	GO:0034045	C	pre-autophagosomal structure membrane					---	---	---	---	0.014	7	---	---
511	GO:0009743	P	response to carbohydrate					---	---	---	---	---	---	4.7e-08	22
512	GO:0009744	P	response to sucrose					---	---	---	---	---	---	3e-07	15
513	GO:0034285	P	response to disaccharide					---	---	---	---	---	---	4.4e-07	15
514	GO:0046351	P	disaccharide biosynthetic process					---	---	---	---	---	---	8.1e-05	10
515	GO:0044723	P	single-organism carbohydrate metabolic process					---	---	---	---	---	---	0.0002	39
516	GO:0009312	P	oligosaccharide biosynthetic process					---	---	---	---	---	---	0.00035	11
517	GO:0005984	P	disaccharide metabolic process					---	---	---	---	---	---	0.00039	11
518	GO:0009620	P	response to fungus					---	---	---	---	---	---	0.00051	36
519	GO:0005991	P	trehalose metabolic process					---	---	---	---	---	---	0.00078	7
520	GO:0044262	P	cellular carbohydrate metabolic process					---	---	---	---	---	---	0.00098	28
521	GO:0009110	P	vitamin biosynthetic process					---	---	---	---	---	---	0.0019	11
522	GO:0006766	P	vitamin metabolic process					---	---	---	---	---	---	0.0021	11
523	GO:0070413	P	trehalose metabolism in response to stress					---	---	---	---	---	---	0.0021	5
524	GO:0034284	P	response to monosaccharide					---	---	---	---	---	---	0.0025	9
525	GO:0034637	P	cellular carbohydrate biosynthetic process					---	---	---	---	---	---	0.0031	18
526	GO:0005992	P	trehalose biosynthetic process					---	---	---	---	---	---	0.0035	6
527	GO:0009311	P	oligosaccharide metabolic process					---	---	---	---	---	---	0.0038	12
528	GO:0042364	P	water-soluble vitamin biosynthetic process					---	---	---	---	---	---	0.009	9
529	GO:0006767	P	water-soluble vitamin metabolic process					---	---	---	---	---	---	0.011	9
530	GO:0031668	P	cellular response to extracellular stimulus					---	---	---	---	---	---	0.011	16
531	GO:0016051	P	carbohydrate biosynthetic process					---	---	---	---	---	---	0.013	22
532	GO:0046323	P	glucose import					---	---	---	---	---	---	0.013	6
533	GO:0071496	P	cellular response to external stimulus					---	---	---	---	---	---	0.013	16
534	GO:0015758	P	glucose transport					---	---	---	---	---	---	0.014	6
535	GO:0031669	P	cellular response to nutrient levels					---	---	---	---	---	---	0.015	14
536	GO:0008645	P	hexose transport					---	---	---	---	---	---	0.018	6
537	GO:0015749	P	monosaccharide transport					---	---	---	---	---	---	0.018	6
538	GO:0032787	P	monocarboxylic acid metabolic process					---	---	---	---	---	---	0.019	27
539	GO:1901136	P	carbohydrate derivative catabolic process					---	---	---	---	---	---	0.021	8
540	GO:0030162	P	regulation of proteolysis					---	---	---	---	---	---	0.022	6
541	GO:0042594	P	response to starvation					---	---	---	---	---	---	0.027	13
542	GO:0009746	P	response to hexose					---	---	---	---	---	---	0.028	7
543	GO:0019853	P	L-ascorbic acid biosynthetic process					---	---	---	---	---	---	0.032	5
544	GO:0019852	P	L-ascorbic acid metabolic process					---	---	---	---	---	---	0.032	5
545	GO:0050832	P	defense response to fungus					---	---	---	---	---	---	0.032	27
546	GO:0016052	P	carbohydrate catabolic process					---	---	---	---	---	---	0.032	17
547	GO:0044242	P	cellular lipid catabolic process					---	---	---	---	---	---	0.039	8
548	GO:0009267	P	cellular response to starvation					---	---	---	---	---	---	0.043	12
549	GO:0050660	F	flavin adenine dinucleotide binding					---	---	---	---	---	---	0.00093	16
550	GO:0050662	F	coenzyme binding					---	---	---	---	---	---	0.014	20
551	GO:0016701	F	oxidoreductase activity, acting on single donors with incorporation of molecular oxygen					---	---	---	---	---	---	0.015	7
552	GO:1901476	F	carbohydrate transporter activity					---	---	---	---	---	---	0.017	12
553	GO:0015144	F	carbohydrate transmembrane transporter activity					---	---	---	---	---	---	0.017	12
554	GO:0052689	F	carboxylic ester hydrolase activity					---	---	---	---	---	---	0.017	21
555	GO:0016769	F	transferase activity, transferring nitrogenous groups					---	---	---	---	---	---	0.018	9
556	GO:0008483	F	transaminase activity					---	---	---	---	---	---	0.018	9
557	GO:0016614	F	oxidoreductase activity, acting on CH-OH group of donors					---	---	---	---	---	---	0.022	16
558	GO:0005355	F	glucose transmembrane transporter activity					---	---	---	---	---	---	0.024	6
559	GO:0008171	F	O-methyltransferase activity					---	---	---	---	---	---	0.026	6
560	GO:0051119	F	sugar transmembrane transporter activity					---	---	---	---	---	---	0.027	11
561	GO:0015149	F	hexose transmembrane transporter activity					---	---	---	---	---	---	0.028	6
562	GO:0015145	F	monosaccharide transmembrane transporter activity					---	---	---	---	---	---	0.028	6
563	GO:0008422	F	beta-glucosidase activity					---	---	---	---	---	---	0.038	8
564	GO:0015293	F	symporter activity					---	---	---	---	---	---	0.041	13
565	GO:0005351	F	sugar:proton symporter activity					---	---	---	---	---	---	0.048	9
566	GO:0051213	F	dioxygenase activity					---	---	---	---	---	---	0.048	11
567	GO:0005402	F	cation:sugar symporter activity					---	---	---	---	---	---	0.048	9
568	GO:0016702	F	oxidoreductase activity, acting on single donors with incorporation of molecular oxygen, incorporation of two atoms of oxygen					---	---	---	---	---	---	0.049	5
569	GO:0019005	C	SCF ubiquitin ligase complex					---	---	---	---	---	---	0.027	7
