# Supplementary material for: Transgenerational Response to Nitrogen Deprivation in Arabidopsis thaliana
Source: Int J Mol Sci. 2019 Nov 8;20(22):5587. doi: 10.3390/ijms20225587 (PMC6888700; doi:10.3390/ijms20225587)
Supplement: Supplementary file 1 [file ijms-20-05587-s001.zip › Supplementary material/Table S4.xlsx]

## Sheet: Sheet1
region_A	TvsC	TTvsCC	TTCvsCCC	TTCCvsCCCC		Bincode	Description	Symbol	Symbol name	Name
AT5G66390	0	1.11	0.38	0		26.12	misc.peroxidases	0	0	peroxidase precursor, putative, expressed	peroxidase 72 (PER72) (P72) (PRXR8) | chr5:26515916-26517391 REVERSE
AT2G41475	0	1.13	0.4	0		33.99	development.unspecified	0	0	embryo-specific 3, putative, expressed	FUNCTIONS IN: molecular_function unknown; INVOLVED IN: biological_process unknown; LOCATED IN: endomembrane system; CONTAINS InterPro DOMAIN/s: Lipase/lipooxygenase, PLAT/LH2 (InterPro:IPR008976), Embryo-specific 3 (InterPro:IPR010417); BEST Arabidopsis thaliana protein match is: embryo-specific protein-related (TAIR:AT5G62200.1); Has 60 Blast hits to 60 proteins in 11 species: Archae - 0; Bacter…
AT2G32300	0	1.12	0.42	0		26.7	misc.oxidases - copper, flavone etc	UCC1	UCC1 (UCLACYANIN 1); copper ion binding / electron carrier	plastocyanin-like domain containing protein, putative, expressed	Symbols: UCC1 | UCC1 (UCLACYANIN 1); copper ion binding / electron carrier | chr2:13722427-13723590 FORWARD
AT3G11550	0	1.41	0.44	0		35.1	not assigned.no ontology	0	0	membrane associated DUF588 domain containing protein, putative, expressed	integral membrane family protein | chr3:3638195-3639197 FORWARD
AT1G52410	0	1.17	0.45	0		30.3	signalling.calcium	TSA1	TSA1 (TSK-ASSOCIATING PROTEIN 1); calcium ion binding / protein binding	0	Symbols: TSA1 | TSA1 (TSK-ASSOCIATING PROTEIN 1); calcium ion binding / protein binding | chr1:19520728-19525624 FORWARD
AT1G75780	0	1.03	0.47	0		31.1	cell.organisation	TUB1	TUB1; GTP binding / GTPase/ structural molecule	tubulin/FtsZ domain containing protein, putative, expressed	Symbols: TUB1 | TUB1; GTP binding / GTPase/ structural molecule | chr1:28451141-28453640 REVERSE
AT1G64370	0	1.02	0.55	0		35.2	not assigned.unknown	0	0	0	unknown protein | chr1:23888920-23889661 FORWARD
AT5G07460	0	1.1	0.58	0		29.4	protein.postranslational modification	PMSR2, ATMSRA2	PMSR2 (PEPTIDEMETHIONINE SULFOXIDE REDUCTASE 2); oxidoreductase, acting on sulfur group of donors, disulfide as acceptor / peptide-methionine-(S)-S-oxide reductase	peptide methionine sulfoxide reductase, putative, expressed	Symbols: PMSR2, ATMSRA2 | PMSR2 (PEPTIDEMETHIONINE SULFOXIDE REDUCTASE 2); oxidoreductase, acting on sulfur group of donors, disulfide as acceptor / peptide-methionine-(S)-S-oxide reductase | chr5:2360634-2362013 REVERSE
AT1G03840	0	1.32	0.6	0		27.3.11	RNA.regulation of transcription.C2H2 zinc finger family	MGP	MGP (Magpie); nucleic acid binding / protein binding / transcription factor/ zinc ion binding	ZOS1-05 - C2H2 zinc finger protein, expressed	Symbols: MGP | MGP (Magpie); nucleic acid binding / protein binding / transcription factor/ zinc ion binding | chr1:967503-970130 REVERSE
AT2G20562	0	1.12	0.61	0		35.1	not assigned.no ontology	0	0	expressed protein	unknown protein | chr2:8850207-8850929 REVERSE
AT4G21830	0	1.09	0.65	0		20.2	stress.abiotic	ATMSRB7	methionine sulfoxide reductase domain-containing protein / SeIR domain-containing protein	peptide methionine sulfoxide reductase msrB, putative, expressed	Symbols: ATMSRB7 | methionine sulfoxide reductase domain-containing protein / SeIR domain-containing protein | chr4:11584346-11585419 REVERSE
AT5G01330	0	1.12	0.66	0		5.2	fermentation.PDC	PDC3	PDC3 (pyruvate decarboxylase-3); carboxy-lyase/ catalytic/ magnesium ion binding / pyruvate decarboxylase/ thiamin pyrophosphate binding / transferase	pyruvate decarboxylase isozyme 2, putative, expressed	Symbols: PDC3 | PDC3 (pyruvate decarboxylase-3); carboxy-lyase/ catalytic/ magnesium ion binding / pyruvate decarboxylase/ thiamin pyrophosphate binding / transferase | chr5:132319-134862 REVERSE
AT4G30660	0	1.26	0.69	0		20.2.3	stress.abiotic.drought/salt	0	0	OsRCI2-11 - Hydrophobic protein OSR8, expressed	hydrophobic protein, putative / low temperature and salt responsive protein, putative | chr4:14955373-14956118 FORWARD
AT2G37380	0	1.28	0.69	0		35.2	not assigned.unknown	0	0	expressed protein	unknown protein | chr2:15686758-15688003 FORWARD
AT4G22214	0	1.73	0.73	0		20.1.7.12	stress.biotic.PR-proteins.plant defensins	0	0	0	Encodes a defensin-like (DEFL) family protein. | chr4:11755310-11756195 FORWARD
AT1G75450	0	2.36	0.76	0		17.4.1	hormone metabolism.cytokinin.synthesis-degradation	CKX5, ATCKX5, ATCKX6	CKX5 (CYTOKININ OXIDASE 5); cytokinin dehydrogenase	cytokinin dehydrogenase precursor, putative, expressed	Symbols: CKX5, ATCKX5, ATCKX6 | CKX5 (CYTOKININ OXIDASE 5); cytokinin dehydrogenase | chr1:28314458-28318362 REVERSE
AT5G10260	0	1.77	0.85	0		30.5	signalling.G-proteins	AtRABH1e	AtRABH1e (Arabidopsis Rab GTPase homolog H1e); GTP binding	ras-related protein, putative, expressed	Symbols: AtRABH1e | AtRABH1e (Arabidopsis Rab GTPase homolog H1e); GTP binding | chr5:3219991-3221515 FORWARD
AT4G29690	0	1.66	0.87	0		23.4.99	nucleotide metabolism.phosphotransfer and pyrophosphatases.misc	0	0	ectonucleotide pyrophosphatase/phosphodiesterase family member 1, putative, expressed	type I phosphodiesterase/nucleotide pyrophosphatase family protein | chr4:14540907-14542481 REVERSE
AT5G64510	0	1.06	0.88	0		35.2	not assigned.unknown	0	0	expressed protein	unknown protein | chr5:25784404-25786307 FORWARD
AT4G31470	0	1.33	0.93	0		20.1	stress.biotic	0	0	SCP-like extracellular protein, expressed	pathogenesis-related protein, putative | chr4:15261746-15262303 REVERSE
AT4G16270	0	1.09	0.94	0		26.12	misc.peroxidases	0	0	peroxidase precursor, putative, expressed	peroxidase 40 (PER40) (P40) | chr4:9205016-9206552 FORWARD
AT3G28160	0	1.27	0.99	0		28.1.1.3	DNA.synthesis/chromatin structure.retrotransposon/transposase.copia-like retrotransposon	0	0	#N/A	transposable element gene | chr3:10494656-10496791 FORWARD
AT5G53820	0	1.14	1.03	0		17.1.3	hormone metabolism.abscisic acid.induced-regulated-responsive-activated	0	0	0	unknown protein | chr5:21853397-21854117 FORWARD
AT1G05660	0	0.56	2.07	0		10.6.3	cell wall.degradation.pectate lyases and polygalacturonases	0	0	polygalacturonase, putative, expressed	polygalacturonase, putative / pectinase, putative | chr1:1694286-1696058 REVERSE
AT3G51680	0	1.27	1.08	0		26.22	misc.short chain dehydrogenase/reductase (SDR)	0	0	oxidoreductase, short chain dehydrogenase/reductase family, putative, expressed	short-chain dehydrogenase/reductase (SDR) family protein | chr3:19173622-19174667 REVERSE
AT1G44608	0	0.71	1.09	0		35.2	not assigned.unknown	0	0	expressed protein	unknown protein | chr1:16875119-16876258 REVERSE
AT3G29670	0	0.65	1.43	0		16.8.1.21	secondary metabolism.flavonoids.anthocyanins.anthocyanin 5-aromatic acyltransferase	0	0	transferase family protein, putative, expressed	transferase family protein | chr3:11527872-11529350 FORWARD
AT4G17970	0	1.07	1.17	0		35.2	not assigned.unknown	0	0	aluminum-activated malate transporter, putative, expressed	unknown protein | chr4:9975408-9977722 FORWARD
AT2G43870	0	1.3	1.17	0		10.6.3	cell wall.degradation.pectate lyases and polygalacturonases	0	0	polygalacturonase, putative, expressed	polygalacturonase, putative / pectinase, putative | chr2:18166615-18168264 REVERSE
AT2G25150	0	2.37	1.17	0		22	polyamine metabolism	0	0	transferase family protein, putative, expressed	transferase family protein | chr2:10702363-10704294 REVERSE
AT2G17330	0	2.89	1.23	0		17.3.1.2.3	hormone metabolism.brassinosteroid.synthesis-degradation.sterols.CYP51	CYP51G2, CYP51A1	putative obtusifoliol 14-alpha demethylase. Expressed pseudogene.	#N/A	Symbols: CYP51G2, CYP51A1 | putative obtusifoliol 14-alpha demethylase. Expressed pseudogene. | chr2:7537337-7539422 REVERSE
AT1G20990	0	1.01	1.25	0		35.1.26	not assigned.no ontology.DC1 domain containing protein	0	0	DC1 domain-containing protein, putative, expressed	DC1 domain-containing protein | chr1:7330524-7331946 REVERSE
AT3G15370	0	0.8	1.36	0		10.7	cell wall.modification	ATEXPA12, EXP12, ATEXP12, ATHEXP ALPHA 1.24	ATEXPA12 (ARABIDOPSIS THALIANA EXPANSIN 12)	expansin precursor, putative, expressed	Symbols: ATEXPA12, EXP12, ATEXP12, ATHEXP ALPHA 1.24 | ATEXPA12 (ARABIDOPSIS THALIANA EXPANSIN 12) | chr3:5190572-5192077 FORWARD
AT1G10640	0	1.17	1.3	0		10.6.3	cell wall.degradation.pectate lyases and polygalacturonases	0	0	polygalacturonase, putative, expressed	polygalacturonase | chr1:3515365-3517888 REVERSE
AT1G09350	0	1.93	1.33	0		3.1.1.1	minor CHO metabolism.raffinose family.galactinol synthases.known	AtGolS3	AtGolS3 (Arabidopsis thaliana galactinol synthase 3); transferase, transferring glycosyl groups / transferase, transferring hexosyl groups	glycosyl transferase 8 domain containing protein, putative, expressed	Symbols: AtGolS3 | AtGolS3 (Arabidopsis thaliana galactinol synthase 3); transferase, transferring glycosyl groups / transferase, transferring hexosyl groups | chr1:3019819-3021441 FORWARD
AT2G35960	0	2.39	1.33	0		35.1	not assigned.no ontology	NHL12	NHL12	harpin-induced protein 1 domain containing protein, expressed	Symbols: NHL12 | NHL12 | chr2:15106940-15107993 FORWARD
AT2G46970	0	1.06	1.76	0		27.3.6	RNA.regulation of transcription.bHLH,Basic Helix-Loop-Helix family	PIL1	PIL1 (PHYTOCHROME INTERACTING FACTOR 3-LIKE 1); transcription factor	helix-loop-helix DNA-binding domain containing protein, expressed	Symbols: PIL1 | PIL1 (PHYTOCHROME INTERACTING FACTOR 3-LIKE 1); transcription factor | chr2:19295490-19297826 REVERSE
AT3G23530	0	1.03	1.84	0		11.3.7	lipid metabolism.Phospholipid synthesis.cyclopropane-fatty-acyl-phospholipid synthase	0	0	Cyclopropane-fatty-acyl-phospholipid synthase, putative, expressed	cyclopropane fatty acid synthase, putative / CPA-FA synthase, putative | chr3:8436671-8442846 FORWARD
AT1G78440	0	2.99	1.87	0		17.6.1.13	hormone metabolism.gibberelin.synthesis-degradation.GA2 oxidase	ATGA2OX1	ATGA2OX1 (gibberellin 2-oxidase 1); gibberellin 2-beta-dioxygenase	gibberellin 2-beta-dioxygenase, putative, expressed	Symbols: ATGA2OX1 | ATGA2OX1 (gibberellin 2-oxidase 1); gibberellin 2-beta-dioxygenase | chr1:29511599-29513051 REVERSE
AT3G22840	0	2.66	2.42	0		30.11	signalling.light	ELIP1, ELIP	ELIP1 (EARLY LIGHT-INDUCABLE PROTEIN); chlorophyll binding	early light-induced protein, chloroplast precursor, putative, expressed	Symbols: ELIP1, ELIP | ELIP1 (EARLY LIGHT-INDUCABLE PROTEIN); chlorophyll binding | chr3:8084447-8085560 REVERSE
AT2G43880	0	1.92	2.52	0		10.6.3	cell wall.degradation.pectate lyases and polygalacturonases	0	0	polygalacturonase, putative, expressed	polygalacturonase, putative / pectinase, putative | chr2:18173034-18174482 FORWARD
AT3G02270	0	4.44	3.29	0		29.2.3	protein.synthesis.initiation	0	0	translation initiation factor eIF-2B subunit epsilon, putative, expressed	eIF4-gamma/eIF5/eIF2-epsilon domain-containing protein | chr3:448977-451007 REVERSE
region_B	TvsC	TTvsCC	TTCvsCCC	TTCCvsCCCC		Bincode	Description	Symbol	Symbol name	Name
AT1G62935	0	1.63	-3.01	0		35.2	not assigned.unknown	0	0	0	unknown protein | chr1:23308880-23309410 REVERSE
AT3G49570	0	-4.02	2.51	0		35.2	not assigned.unknown	LSU3	LSU3 (RESPONSE TO LOW SULFUR 3)	UP-9A, putative, expressed	Symbols: LSU3 | LSU3 (RESPONSE TO LOW SULFUR 3) | chr3:18372533-18373024 REVERSE
AT3G49070	0	0.71	-2.43	0		35.1	not assigned.no ontology	0	0	DUF677 domain containing protein, putative, expressed	unknown protein | chr3:18192479-18193729 REVERSE
AT2G34320	0	1.48	-2.11	0		35.2	not assigned.unknown	0	0	expressed protein	nucleic acid binding | chr2:14484959-14485837 FORWARD
AT3G47170	0	2.56	-2.08	0		35.1	not assigned.no ontology	0	0	transferase family protein, putative, expressed	transferase family protein | chr3:17368672-17370494 REVERSE
AT5G44690	0	1.48	-1.95	0		35.2	not assigned.unknown	0	0	protein binding protein, putative, expressed	unknown protein | chr5:18029338-18032293 REVERSE
AT1G26790	0	0.78	-1.91	0		27.3.8	RNA.regulation of transcription.C2C2(Zn) DOF zinc finger family	0	0	expressed protein	Dof-type zinc finger domain-containing protein | chr1:9273857-9275312 REVERSE
AT5G60060	0	1.48	-1.91	0		29.5.11.4.3.2	protein.degradation.ubiquitin.E3.SCF.FBOX	0	0	expressed protein	F-box family protein | chr5:24188600-24189724 REVERSE
AT3G56290	0	-3.32	2.99	0		35.2	not assigned.unknown	0	0	expressed protein	unknown protein | chr3:20878539-20879568 REVERSE
AT5G38260	0	1.02	-1.77	0		30.2.20	signalling.receptor kinases.wheat LRK10 like	0	0	Protein kinase domain containing protein, expressed	serine/threonine protein kinase, putative | chr5:15283692-15285837 REVERSE
AT5G55110	0	1.15	-1.76	0		35.1	not assigned.no ontology	0	0	STIGL3 - Stigma-specific Stig1 family protein precursor, putative, expressed	stigma-specific Stig1 family protein | chr5:22367870-22368361 FORWARD
AT5G16330	0	0.77	-1.75	0		35.1	not assigned.no ontology	0	0	NC domain-containing protein, putative, expressed	NC domain-containing protein | chr5:5346163-5346977 REVERSE
AT1G65670	0	1.74	-1.74	0		26.1	misc.cytochrome P450	CYP702A1	CYP702A1; electron carrier/ heme binding / iron ion binding / monooxygenase/ oxygen binding	cytochrome P450, putative, expressed	Symbols: CYP702A1 | CYP702A1; electron carrier/ heme binding / iron ion binding / monooxygenase/ oxygen binding | chr1:24421993-24423953 REVERSE
AT5G23980	0	-3	2.09	0		15.1	metal handling.acquisition	ATFRO4, FRO4	FRO4 (FERRIC REDUCTION OXIDASE 4); ferric-chelate reductase	ferric-chelate reductase, putative, expressed	Symbols: ATFRO4, FRO4 | FRO4 (FERRIC REDUCTION OXIDASE 4); ferric-chelate reductase | chr5:8098052-8101323 REVERSE
AT1G30820	0	1.71	-1.58	0		23.1.1.10	nucleotide metabolism.synthesis.pyrimidine.CTP synthetase	0	0	CTP synthase, putative, expressed	CTP synthase, putative / UTP--ammonia ligase, putative | chr1:10944913-10949458 REVERSE
AT1G58320	0	2.43	-1.55	0		35.1	not assigned.no ontology	0	0	uncharacterized Cys-rich domain containing protein, putative, expressed	unknown protein | chr1:21634123-21635303 REVERSE
AT5G11180	0	1.45	-1.49	0		30.1	signalling.in sugar and nutrient physiology	ATGLR2.6, GLR2.6	ATGLR2.6; intracellular ligand-gated ion channel	glutamate receptor, putative, expressed	Symbols: ATGLR2.6, GLR2.6 | ATGLR2.6; intracellular ligand-gated ion channel | chr5:3557261-3561575 REVERSE
AT1G30560	0	0.7	-1.45	0		34.98	transport.membrane system unknown	0	0	transporter, major facilitator family, putative, expressed	transporter, putative | chr1:10824761-10826293 FORWARD
AT3G53820	0	0.85	-1.42	0		27.3.11	RNA.regulation of transcription.C2H2 zinc finger family	0	0	ZOS7-01 - C2H2 zinc finger protein, expressed	zinc finger (C2H2 type) family protein | chr3:19938706-19939134 FORWARD
AT5G57400	0	1.04	-1.39	0		35.2	not assigned.unknown	0	0	0	unknown protein | chr5:23261985-23263457 REVERSE
AT1G59850	0	2	-1.35	0		35.2	not assigned.unknown	0	0	HEAT repeat family protein, putative, expressed	binding | chr1:22028509-22030207 REVERSE
AT1G51880	0	1.24	-1.34	0		30.2.99	signalling.receptor kinases.misc	0	0	senescence-induced receptor-like serine/threonine-protein kinase precursor, putative, expressed	leucine-rich repeat protein kinase, putative | chr1:19270193-19274068 REVERSE
AT5G16080	0	1.57	-1.34	0		24	Biodegradation of Xenobiotics	AtCXE17	AtCXE17 (Arabidopsis thaliana carboxyesterase 17); hydrolase	gibberellin receptor GID1L2, putative, expressed	Symbols: AtCXE17 | AtCXE17 (Arabidopsis thaliana carboxyesterase 17); hydrolase | chr5:5252315-5253618 REVERSE
AT1G66725	0	-2.12	1.57	0		32	micro RNA, natural antisense etc	MIR163	MIR163; miRNA	#N/A	Symbols: MIR163 | MIR163; miRNA | chr1:24883931-24884559 FORWARD
AT1G53640	0	1.37	-1.26	0		35.2	not assigned.unknown	0	0	0	unknown protein | chr1:20020885-20025461 REVERSE
AT1G13700	0	1.7	-1.22	0		7.1.2	OPP.oxidative PP.6-phosphogluconolactonase	0	0	6-phosphogluconolactonase, putative, expressed	glucosamine/galactosamine-6-phosphate isomerase family protein | chr1:4694372-4696023 REVERSE
AT5G15940	0	0.97	-1.21	0		26.22	misc.short chain dehydrogenase/reductase (SDR)	0	0	oxidoreductase, short chain dehydrogenase/reductase family domain containing protein, expressed	binding / catalytic/ oxidoreductase | chr5:5202801-5204875 FORWARD
AT5G15240	0	-2	0.71	0		34.3	transport.amino acids	0	0	transmembrane amino acid transporter protein, putative, expressed	amino acid transporter family protein | chr5:4947667-4950340 FORWARD
AT1G70110	0	0.58	-1.19	0		29.4	protein.postranslational modification	0	0	lectin-like receptor kinase, putative, expressed	lectin protein kinase family protein | chr1:26406238-26408323 REVERSE
AT5G51890	0	1.36	-1.15	0		26.12	misc.peroxidases	0	0	peroxidase precursor, putative, expressed	peroxidase | chr5:21090992-21092405 REVERSE
AT2G23630	0	0.63	-1.14	0		35.1	not assigned.no ontology	sks16	sks16 (SKU5 Similar 16); copper ion binding / pectinesterase	L-ascorbate oxidase homolog precursor, putative, expressed	Symbols: sks16 | sks16 (SKU5 Similar 16); copper ion binding / pectinesterase | chr2:10052566-10055317 REVERSE
AT5G24190	0	0.78	-1.14	0		35.2	not assigned.unknown	0	0	lipase class 3 family protein, putative, expressed	LOCATED IN: cellular_component unknown; BEST Arabidopsis thaliana protein match is: lipase class 3-related (TAIR:AT5G24180.1); Has 105 Blast hits to 105 proteins in 6 species: Archae - 0; Bacteria - 0; Metazoa - 0; Fungi - 0; Plants - 105; Viruses - 0; Other Eukaryotes - 0 (source: NCBI BLink). | chr5:8199757-8201051 FORWARD
AT5G22570	0	1.11	-1.14	0		27.3.32	RNA.regulation of transcription.WRKY domain transcription factor family	WRKY38, ATWRKY38	WRKY38; transcription factor	WRKY48, expressed	Symbols: WRKY38, ATWRKY38 | WRKY38; transcription factor | chr5:7495539-7496784 REVERSE
AT5G26320	0	1.19	-1.13	0		35.1	not assigned.no ontology	0	0	ubiquitin carboxyl-terminal hydrolase, putative, expressed	meprin and TRAF homology domain-containing protein / MATH domain-containing protein | chr5:9238310-9241236 FORWARD
AT3G02550	0	-1.86	1.41	0		27.3.37	RNA.regulation of transcription.AS2,Lateral Organ Boundaries Gene Family	LBD41	LBD41 (LOB DOMAIN-CONTAINING PROTEIN 41)	DUF260 domain containing protein, putative, expressed	Symbols: LBD41 | LBD41 (LOB DOMAIN-CONTAINING PROTEIN 41) | chr3:536505-537998 REVERSE
AT5G25260	0	1.12	-1.1	0		35.2	not assigned.unknown	0	0	nodulin, putative, expressed	FUNCTIONS IN: molecular_function unknown; INVOLVED IN: biological_process unknown; LOCATED IN: plasma membrane; EXPRESSED IN: cultured cell; CONTAINS InterPro DOMAIN/s: Band 7 protein (InterPro:IPR001107); BEST Arabidopsis thaliana protein match is: unknown protein (TAIR:AT5G25250.1); Has 4214 Blast hits to 3442 proteins in 652 species: Archae - 14; Bacteria - 1365; Metazoa - 1204; Fungi - 198; P…
AT3G26650	0	-1.75	1.78	0		1.3.4	PS.calvin cycle.GAP	GAPA, GAPA-1	GAPA (GLYCERALDEHYDE 3-PHOSPHATE DEHYDROGENASE A SUBUNIT); glyceraldehyde-3-phosphate dehydrogenase/ protein binding	glyceraldehyde-3-phosphate dehydrogenase, putative, expressed	Symbols: GAPA, GAPA-1 | GAPA (GLYCERALDEHYDE 3-PHOSPHATE DEHYDROGENASE A SUBUNIT); glyceraldehyde-3-phosphate dehydrogenase/ protein binding | chr3:9795071-9797045 FORWARD
AT1G73370	0	0.4	-1.05	0		2.2.1.5	major CHO metabolism.degradation.sucrose.Susy	SUS6, ATSUS6	SUS6 (SUCROSE SYNTHASE 6); UDP-glycosyltransferase/ sucrose synthase	sucrose synthase, putative, expressed	Symbols: SUS6, ATSUS6 | SUS6 (SUCROSE SYNTHASE 6); UDP-glycosyltransferase/ sucrose synthase | chr1:27584479-27588326 REVERSE
AT4G35210	0	1.82	-1.05	0		35.2	not assigned.unknown	0	0	carrier, putative, expressed	unknown protein | chr4:16751224-16752239 FORWARD
AT3G56000	0	0.89	-1.03	0		10.2	cell wall.cellulose synthesis	ATCSLA14, CSLA14	ATCSLA14; cellulose synthase/ transferase, transferring glycosyl groups	CSLA9 - cellulose synthase-like family A, expressed	Symbols: ATCSLA14, CSLA14 | ATCSLA14; cellulose synthase/ transferase, transferring glycosyl groups | chr3:20783318-20785796 REVERSE
AT3G50450	0	1.6	-1.03	0		20.1	stress.biotic	HR1	HR1 (HOMOLOG OF RPW8 1)	0	Symbols: HR1 | HR1 (HOMOLOG OF RPW8 1) | chr3:18722415-18723135 FORWARD
AT3G24110	0	0.77	-1.02	0		30.3	signalling.calcium	0	0	EF hand family protein, putative, expressed	calcium-binding EF hand family protein | chr3:8704429-8705413 REVERSE
AT2G23690	0	1.11	-1.02	0		35.2	not assigned.unknown	0	0	expressed protein	unknown protein | chr2:10072277-10075969 FORWARD
AT5G06490	0	1.16	-1.02	0		29.5.11.4.2	protein.degradation.ubiquitin.E3.RING	0	0	RING-H2 finger protein ATL5D, putative, expressed	zinc finger (C3HC4-type RING finger) family protein | chr5:1977996-1978589 REVERSE
AT5G65980	0	0.44	-1.01	0		34.99	transport.misc	0	0	auxin efflux carrier component, putative, expressed	auxin efflux carrier family protein | chr5:26392444-26394232 FORWARD
AT3G47160	0	0.99	-1	0		29.5.11.4.2	protein.degradation.ubiquitin.E3.RING	0	0	zinc finger, RING-type, putative, expressed	protein binding / zinc ion binding | chr3:17359988-17362118 REVERSE
AT1G75550	0	1.87	-1	0		35.1.40	not assigned.no ontology.glycine rich proteins	0	0	GCRP2 - Glycine and cysteine rich family protein precursor, putative, expressed	glycine-rich protein | chr1:28369437-28369940 REVERSE
AT3G57520	0	1.47	-0.99	0		3.1.2.2	minor CHO metabolism.raffinose family.raffinose synthases.putative	AtSIP2	AtSIP2 (Arabidopsis thaliana seed imbibition 2); hydrolase, hydrolyzing O-glycosyl compounds	uncharacterized glycosyltransferase, putative, expressed	Symbols: AtSIP2 | AtSIP2 (Arabidopsis thaliana seed imbibition 2); hydrolase, hydrolyzing O-glycosyl compounds | chr3:21288765-21293158 REVERSE
AT5G07860	0	1.16	-0.96	0		16.2	secondary metabolism.phenylpropanoids	0	0	transferase family protein, putative, expressed	transferase family protein | chr5:2511442-2513095 FORWARD
AT5G62310	0	1.7	-0.95	0		33.99	development.unspecified	IRE	IRE (INCOMPLETE ROOT HAIR ELONGATION); kinase/ protein serine/threonine kinase	AGC_AGC_other_GWLd.2 - ACG kinases include homologs to PKA, PKG and PKC, expressed	Symbols: IRE | IRE (INCOMPLETE ROOT HAIR ELONGATION); kinase/ protein serine/threonine kinase | chr5:25023355-25028414 FORWARD
AT2G44840	0	1.07	-0.93	0		17.5.2	hormone metabolism.ethylene.signal transduction	ATERF13, EREBP, ERF13	ERF13 (ETHYLENE-RESPONSIVE ELEMENT BINDING FACTOR 13); DNA binding / transcription factor	ethylene-responsive transcription factor, putative, expressed	Symbols: ATERF13, EREBP, ERF13 | ERF13 (ETHYLENE-RESPONSIVE ELEMENT BINDING FACTOR 13); DNA binding / transcription factor | chr2:18495341-18496272 FORWARD
AT3G14050	0	1.34	-0.92	0		20.1.5	stress.biotic.regulation of transcription	RSH2, AT-RSH2, ATRSH2	RSH2 (RELA-SPOT HOMOLOG 2); GTP diphosphokinase	HD domain containing protein, putative, expressed	Symbols: RSH2, AT-RSH2, ATRSH2 | RSH2 (RELA-SPOT HOMOLOG 2); GTP diphosphokinase | chr3:4650757-4653914 REVERSE
AT4G21990	0	-1.51	1.2	0		14.2	S-assimilation.APR	APR3, PRH-26, PRH26, ATAPR3	APR3 (APS REDUCTASE 3); adenylyl-sulfate reductase	OsAPRL1 adenosine 5\'-phosphosulfate reductase-like OsAPRL1, expressed	Symbols: APR3, PRH-26, PRH26, ATAPR3 | APR3 (APS REDUCTASE 3); adenylyl-sulfate reductase | chr4:11657008-11659105 REVERSE
AT3G56200	0	-1.48	0.41	0		34.3	transport.amino acids	0	0	transmembrane amino acid transporter protein, putative, expressed	amino acid transporter family protein | chr3:20850029-20852027 FORWARD
AT4G25940	0	1.1	-0.82	0		35.1.21	not assigned.no ontology.epsin N-terminal homology (ENTH) domain-containing protein	0	0	ANTH/ENTH domain containing protein, putative, expressed	epsin N-terminal homology (ENTH) domain-containing protein | chr4:13169641-13172881 REVERSE
AT5G45240	0	1.45	-0.8	0		20.1.7	stress.biotic.PR-proteins	0	0	transposon protein, putative, CACTA, En/Spm sub-class, expressed	transmembrane receptor | chr5:18313706-18319089 FORWARD
AT5G45095	0	2.09	-0.79	0		29.2.1.99.1.5	protein.synthesis.ribosomal protein.unknown.small subunit.S5	0	0	0	unknown protein | chr5:18207363-18209045 FORWARD
AT1G69570	0	1.08	-0.78	0		27.3.8	RNA.regulation of transcription.C2C2(Zn) DOF zinc finger family	0	0	expressed protein	Dof-type zinc finger domain-containing protein | chr1:26161528-26163496 REVERSE
AT2G21900	0	1.16	-0.71	0		27.3.32	RNA.regulation of transcription.WRKY domain transcription factor family	WRKY59, ATWRKY59	WRKY59; transcription factor	WRKY7, expressed	Symbols: WRKY59, ATWRKY59 | WRKY59; transcription factor | chr2:9334149-9336222 REVERSE
AT5G01520	0	1.22	-0.7	0		29.5.11.4.2	protein.degradation.ubiquitin.E3.RING	0	0	zinc finger, RING-type, putative, expressed	zinc finger (C3HC4-type RING finger) family protein | chr5:206432-208611 FORWARD
AT3G25250	0	1.53	-0.7	0		29.4	protein.postranslational modification	AGC2-1, AGC2, OXI1	AGC2-1 (OXIDATIVE SIGNAL-INDUCIBLE1); kinase	AGC_PVPK_like_CDK8.1 - ACG kinases include homologs to PKA, PKG and PKC, expressed	Symbols: AGC2-1, AGC2, OXI1 | AGC2-1 (OXIDATIVE SIGNAL-INDUCIBLE1); kinase | chr3:9195503-9197124 FORWARD
AT3G15358	0	1.21	-0.68	0		35.2	not assigned.unknown	0	0	0	unknown protein | chr3:5178013-5178838 FORWARD
AT1G73750	0	1.45	-0.68	0		35.2	not assigned.unknown	0	0	expressed protein	EXPRESSED IN: 22 plant structures; EXPRESSED DURING: 13 growth stages; CONTAINS InterPro DOMAIN/s: Uncharacterised conserved protein UCP031088, alpha/beta hydrolase, At1g15070 (InterPro:IPR016969); BEST Arabidopsis thaliana protein match is: unknown protein (TAIR:AT1G15060.1); Has 121 Blast hits to 101 proteins in 28 species: Archae - 0; Bacteria - 44; Metazoa - 8; Fungi - 0; Plants - 61; Viruses…
AT2G02300	0	1.3	-0.67	0		31.1	cell.organisation	AtPP2-B5	AtPP2-B5 (Phloem protein 2-B5); carbohydrate binding	OsFBX438 - F-box domain containing protein, expressed	Symbols: AtPP2-B5 | AtPP2-B5 (Phloem protein 2-B5); carbohydrate binding | chr2:606182-607839 REVERSE
AT2G46550	0	1.02	-0.65	0		35.2	not assigned.unknown	0	0	expressed protein	unknown protein | chr2:19111989-19114173 REVERSE
AT4G04710	0	1.22	-0.65	0		30.3	signalling.calcium	CPK22	CPK22; ATP binding / calcium ion binding / calmodulin-dependent protein kinase/ kinase/ protein kinase/ protein serine/threonine kinase	CAMK_CAMK_like.33 - CAMK includes calcium/calmodulin depedent protein kinases, expressed	Symbols: CPK22 | CPK22; ATP binding / calcium ion binding / calmodulin-dependent protein kinase/ kinase/ protein kinase/ protein serine/threonine kinase | chr4:2389598-2392887 REVERSE
AT1G31050	0	-1.29	0.36	0		27.3.6	RNA.regulation of transcription.bHLH,Basic Helix-Loop-Helix family	0	0	ethylene-responsive protein related, putative, expressed	transcription factor | chr1:11075627-11078008 REVERSE
AT3G62680	0	2.08	-0.61	0		10.5.2	cell wall.cell wall proteins.proline rich proteins	PRP3, ATPRP3	PRP3 (PROLINE-RICH PROTEIN 3); structural constituent of cell wall	POEI39 - Pollen Ole e I allergen and extensin family protein precursor, putative, expressed	Symbols: PRP3, ATPRP3 | PRP3 (PROLINE-RICH PROTEIN 3); structural constituent of cell wall | chr3:23182722-23183994 FORWARD
AT2G47485	0	1.21	-0.6	0		35.2	not assigned.unknown	0	0	expressed protein	unknown protein | chr2:19485875-19486553 FORWARD
AT5G46060	0	1.59	-0.57	0		35.2	not assigned.unknown	0	0	expressed protein	unknown protein | chr5:18681326-18682630 FORWARD
AT3G56440	0	1.09	-0.56	0		29.5.2	protein.degradation.autophagy	ATATG18D	AtATG18d	WD40-like domain containing protein, putative, expressed	Symbols: ATATG18D | AtATG18d | chr3:20926001-20928988 FORWARD
AT4G28500	0	1.26	-0.56	0		33.99	development.unspecified	ANAC073, SND2	ANAC073 (ARABIDOPSIS NAC DOMAIN CONTAINING PROTEIN 73); transcription activator/ transcription factor	no apical meristem protein, putative, expressed	Symbols: ANAC073, SND2 | ANAC073 (ARABIDOPSIS NAC DOMAIN CONTAINING PROTEIN 73); transcription activator/ transcription factor | chr4:14082660-14084266 FORWARD
AT1G47603	0	1.33	-0.52	0		35.2	not assigned.unknown	ATPUP19	ATPUP19; purine transmembrane transporter	purine permease, putative, expressed	Symbols: ATPUP19 | ATPUP19; purine transmembrane transporter | chr1:17496839-17498110 REVERSE
AT2G24545	0	1.13	-0.51	0		32	micro RNA, natural antisense etc	0	0	#N/A	other RNA | chr2:10425818-10427263 REVERSE
AT1G76020	0	1	-0.47	0		35.2	not assigned.unknown	0	0	DSBA-like thioredoxin domain containing protein, expressed	INVOLVED IN: biological_process unknown; LOCATED IN: cell wall, vacuole; EXPRESSED IN: 22 plant structures; EXPRESSED DURING: 13 growth stages; CONTAINS InterPro DOMAIN/s: Thioredoxin fold (InterPro:IPR012335), Thioredoxin-like fold (InterPro:IPR012336); BEST Arabidopsis thaliana protein match is: unknown protein (TAIR:AT1G20225.1); Has 118 Blast hits to 116 proteins in 37 species: Archae - 0; Ba…
AT2G02810	0	1.05	-0.47	0		34.11	transport.NDP-sugars at the ER	ATUTR1, UTR1	UTR1 (UDP-GALACTOSE TRANSPORTER 1); UDP-galactose transmembrane transporter/ UDP-glucose transmembrane transporter/ pyrimidine nucleotide sugar transmembrane transporter	solute carrier family 35 member B1, putative, expressed	Symbols: ATUTR1, UTR1 | UTR1 (UDP-GALACTOSE TRANSPORTER 1); UDP-galactose transmembrane transporter/ UDP-glucose transmembrane transporter/ pyrimidine nucleotide sugar transmembrane transporter | chr2:801530-803436 FORWARD
AT1G21140	0	1.24	-0.47	0		33.99	development.unspecified	0	0	integral membrane protein, putative, expressed	nodulin, putative | chr1:7404383-7405281 FORWARD
AT1G70170	0	1.27	-0.46	0		29.5.7	protein.degradation.metalloprotease	MMP	MMP (MATRIX METALLOPROTEINASE); metalloendopeptidase/ metallopeptidase	metalloendoproteinase 1 precursor, putative, expressed	Symbols: MMP | MMP (MATRIX METALLOPROTEINASE); metalloendopeptidase/ metallopeptidase | chr1:26423874-26425356 FORWARD
AT4G14980	0	-1.12	1.05	0		35.1.26	not assigned.no ontology.DC1 domain containing protein	0	0	DC1 domain-containing protein, putative, expressed	INVOLVED IN: intracellular signaling cascade; EXPRESSED IN: shoot apex, root, seed; EXPRESSED DURING: E expanded cotyledon stage; CONTAINS InterPro DOMAIN/s: Protein kinase C, phorbol ester/diacylglycerol binding (InterPro:IPR002219), DC1 (InterPro:IPR004146), C1-like (InterPro:IPR011424); BEST Arabidopsis thaliana protein match is: DC1 domain-containing protein (TAIR:AT5G54050.1); Has 1104 Blast…
AT2G30070	0	1.14	-0.4	0		34.15	transport.potassium	ATKT1, ATKT1P, ATKUP1, KUP1	ATKT1 (POTASSIUM TRANSPORTER 1); potassium ion transmembrane transporter	potassium transporter, putative, expressed	Symbols: ATKT1, ATKT1P, ATKUP1, KUP1 | ATKT1 (POTASSIUM TRANSPORTER 1); potassium ion transmembrane transporter | chr2:12834993-12838626 FORWARD
AT5G58760	0	-1.08	0.45	0		27.3.99	RNA.regulation of transcription.unclassified	DDB2	DDB2 (damaged DNA-binding 2); nucleic acid binding / nucleotide binding / zinc ion binding	WD domain, G-beta repeat domain containing protein, expressed	Symbols: DDB2 | DDB2 (damaged DNA-binding 2); nucleic acid binding / nucleotide binding / zinc ion binding | chr5:23730500-23733698 REVERSE
AT2G02080	0	-1.02	0.73	0		27.3.11	RNA.regulation of transcription.C2H2 zinc finger family	AtIDD4	AtIDD4 (Arabidopsis thaliana Indeterminate(ID)-Domain 4); transcription factor	ZOS9-17 - C2H2 zinc finger protein, expressed	Symbols: AtIDD4 | AtIDD4 (Arabidopsis thaliana Indeterminate(ID)-Domain 4); transcription factor | chr2:518159-521707 REVERSE
AT3G51240	0	-0.91	3.83	0		16.8.3.2	secondary metabolism.flavonoids.dihydroflavonols.flavanone 3-hydroxylase	F3H, TT6, F3H	F3H (FLAVANONE 3-HYDROXYLASE); naringenin 3-dioxygenase	naringenin,2-oxoglutarate 3-dioxygenase, putative, expressed	Symbols: F3H, TT6, F3H | F3H (FLAVANONE 3-HYDROXYLASE); naringenin 3-dioxygenase | chr3:19025264-19026939 FORWARD
AT1G36622	0	-0.9	1.21	0		35.1	not assigned.no ontology	0	0	0	unknown protein | chr1:13836131-13836954 REVERSE
AT5G17460	0	-0.63	1.09	0		35.2	not assigned.unknown	0	0	expressed protein	unknown protein | chr5:5757098-5759795 REVERSE
region_C	TvsC	TTvsCC	TTCvsCCC	TTCCvsCCCC		Bincode	Description	Symbol	Symbol name	Name
AT4G33810	0	-1.38	-4.37	0		10.6.2	cell wall.degradation.mannan-xylose-arabinose-fucose	0	0	glycosyl hydrolase family 10 protein, putative, expressed	glycosyl hydrolase family 10 protein | chr4:16213324-16215594 REVERSE
AT1G05310	0	-1.86	-3.5	0		10.8.1	cell wall.pectin*esterases.PME	0	0	pectinesterase, putative, expressed	pectinesterase family protein | chr1:1550543-1552517 REVERSE
AT4G24430	0	-1.03	-3.13	0		10.6.3	cell wall.degradation.pectate lyases and polygalacturonases	0	0	rhamnogalacturonate lyase, putative, expressed	lyase | chr4:12630018-12633075 FORWARD
AT4G31330	0	-3.69	-0.97	0		35.2	not assigned.unknown	0	0	expressed protein	unknown protein | chr4:15202296-15203431 FORWARD
AT2G41580	0	-3.56	-1.2	0		28.1	DNA.synthesis/chromatin structure	0	0	#N/A	transposable element gene | chr2:17339804-17343088 FORWARD
AT2G41570	0	-3.14	-1.85	0		35.1	not assigned.no ontology	0	0	#N/A	transposable element gene | chr2:17337737-17338993 FORWARD
AT1G09890	0	-0.93	-1.83	0		10.6.3	cell wall.degradation.pectate lyases and polygalacturonases	0	0	rhamnogalacturonate lyase, putative, expressed	lyase | chr1:3214237-3217538 REVERSE
AT4G19820	0	-2.7	-0.91	0		20.1	stress.biotic	0	0	glycosyl hydrolase, putative, expressed	glycosyl hydrolase family 18 protein | chr4:10767436-10768614 REVERSE
AT1G66130	0	-2.6	-1.22	0		35.1	not assigned.no ontology	0	0	uncharacterized oxidoreductase, putative, expressed	oxidoreductase N-terminal domain-containing protein | chr1:24614962-24616930 FORWARD
AT1G61810	0	-1.11	-1.43	0		26.3	misc.gluco-, galacto- and mannosidases	BGLU45	BGLU45 (BETA-GLUCOSIDASE 45); catalytic/ cation binding / hydrolase, hydrolyzing O-glycosyl compounds	Os4bglu14 - monolignol beta-glucoside homologue without catalytic acid/base, expressed	Symbols: BGLU45 | BGLU45 (BETA-GLUCOSIDASE 45); catalytic/ cation binding / hydrolase, hydrolyzing O-glycosyl compounds | chr1:22830017-22832962 FORWARD
AT5G01930	0	-0.75	-1.43	0		10.6.2	cell wall.degradation.mannan-xylose-arabinose-fucose	0	0	OsMan06 - Endo-Beta-Mannanase, expressed	(1-4)-beta-mannan endohydrolase, putative | chr5:361081-362901 REVERSE
AT3G10930	0	-2.16	-0.5	0		35.2	not assigned.unknown	0	0	0	unknown protein | chr3:3420130-3420832 REVERSE
AT1G63570	0	-0.5	-1.23	0		30.2.99	signalling.receptor kinases.misc	0	0	cysteine-rich repeat secretory protein 55 precursor, putative, expressed	receptor-like protein kinase-related | chr1:23575450-23576304 FORWARD
AT3G03280	0	-1.06	-1.21	0		35.2	not assigned.unknown	0	0	expressed protein	unknown protein | chr3:765459-766387 FORWARD
AT5G54720	0	-1.04	-1.21	0		31.1	cell.organisation	0	0	expressed protein	ankyrin repeat family protein | chr5:22232195-22232949 REVERSE
AT4G07868	0	-1.74	-1.19	0		35.2	not assigned.unknown	0	0	0	unknown protein | chr4:4691906-4692540 FORWARD
AT4G25480	0	-1.26	-1.17	0		27.3.3	RNA.regulation of transcription.AP2/EREBP, APETALA2/Ethylene-responsive element binding protein family	DREB1A, CBF3, ATCBF3	DREB1A (DEHYDRATION RESPONSE ELEMENT B1A); DNA binding / transcription activator/ transcription factor	dehydration-responsive element-binding protein, putative, expressed	Symbols: DREB1A, CBF3, ATCBF3 | DREB1A (DEHYDRATION RESPONSE ELEMENT B1A); DNA binding / transcription activator/ transcription factor | chr4:13018214-13019121 REVERSE
AT4G22710	0	-1.95	-0.44	0		26.1	misc.cytochrome P450	CYP706A2	CYP706A2; electron carrier/ heme binding / iron ion binding / monooxygenase/ oxygen binding	cytochrome P450, putative, expressed	Symbols: CYP706A2 | CYP706A2; electron carrier/ heme binding / iron ion binding / monooxygenase/ oxygen binding | chr4:11934969-11936755 FORWARD
AT1G27730	0	-0.66	-1.17	0		27.3.11	RNA.regulation of transcription.C2H2 zinc finger family	STZ, ZAT10	STZ (salt tolerance zinc finger); nucleic acid binding / transcription factor/ transcription repressor/ zinc ion binding	ZOS12-09 - C2H2 zinc finger protein, expressed	Symbols: STZ, ZAT10 | STZ (salt tolerance zinc finger); nucleic acid binding / transcription factor/ transcription repressor/ zinc ion binding | chr1:9648141-9649073 REVERSE
AT4G37610	0	-0.5	-1.12	0		29.5.11.4.5.2	protein.degradation.ubiquitin.E3.BTB/POZ Cullin3.BTB/POZ	BT5	BT5 (BTB AND TAZ DOMAIN PROTEIN 5); protein binding / transcription regulator	BTBZ1 - Bric-a-Brac, Tramtrack, and Broad Complex BTB domain with TAZ zinc finger and Calmodulin-binding domains, expressed	Symbols: BT5 | BT5 (BTB AND TAZ DOMAIN PROTEIN 5); protein binding / transcription regulator | chr4:17670481-17672353 REVERSE
AT5G25130	0	-1.84	-0.87	0		26.1	misc.cytochrome P450	CYP71B12	CYP71B12; electron carrier/ heme binding / iron ion binding / monooxygenase/ oxygen binding	cytochrome P450, putative, expressed	Symbols: CYP71B12 | CYP71B12; electron carrier/ heme binding / iron ion binding / monooxygenase/ oxygen binding | chr5:8668299-8670194 FORWARD
AT1G07135	0	-0.98	-1.07	0		35.1.40	not assigned.no ontology.glycine rich proteins	0	0	0	glycine-rich protein | chr1:2189928-2190659 REVERSE
AT5G51190	0	-1.73	-1.05	0		17.5.2	hormone metabolism.ethylene.signal transduction	0	0	AP2 domain containing protein, expressed	AP2 domain-containing transcription factor, putative | chr5:20800584-20801416 REVERSE
AT3G04360	0	-1.35	-1.05	0		20.2.2	stress.abiotic.cold	0	0	C2 domain containing protein, putative, expressed	FUNCTIONS IN: molecular_function unknown; INVOLVED IN: biological_process unknown; LOCATED IN: cellular_component unknown; EXPRESSED IN: 9 plant structures; EXPRESSED DURING: L mature pollen stage, M germinated pollen stage, 4 anthesis, C globular stage, petal differentiation and expansion stage; CONTAINS InterPro DOMAIN/s: C2 membrane targeting protein (InterPro:IPR018029), C2 calcium/lipid-bind…
AT4G17250	0	-1.58	-0.62	0		35.2	not assigned.unknown	0	0	0	unknown protein | chr4:9671051-9673417 FORWARD
AT3G44260	0	-1.02	-0.94	0		27.1.19	RNA.processing.ribonucleases	0	0	CAF1 family ribonuclease containing protein, putative, expressed	CCR4-NOT transcription complex protein, putative | chr3:15952045-15953084 REVERSE
AT5G54230	0	-1.52	-0.49	0		27.3.25	RNA.regulation of transcription.MYB domain transcription factor family	MYB49, AtMYB49	MYB49 (myb domain protein 49); transcription factor	MYB family transcription factor, putative, expressed	Symbols: MYB49, AtMYB49 | MYB49 (myb domain protein 49); transcription factor | chr5:22016250-22017933 REVERSE
AT4G24570	0	-1.03	-0.68	0		9.8	mitochondrial electron transport / ATP synthesis.uncoupling protein	DIC2	mitochondrial substrate carrier family protein	mitochondrial carrier protein, putative, expressed	Symbols: DIC2 | mitochondrial substrate carrier family protein | chr4:12686459-12687650 FORWARD
AT5G46295	0	-1.17	-0.65	0		35.2	not assigned.unknown	0	0	0	unknown protein | chr5:18779796-18780205 REVERSE
AT2G32740	0	-1.21	-0.63	0		26.2	misc.UDP glucosyl and glucoronyl transferases	0	0	xyloglucan galactosyltransferase KATAMARI1, putative, expressed	exostosin family protein | chr2:13886826-13888232 FORWARD
AT1G32920	0	-1.16	-0.63	0		35.2	not assigned.unknown	0	0	0	unknown protein | chr1:11928807-11929302 FORWARD
AT5G02940	0	-1.06	-0.62	0		35.2	not assigned.unknown	0	0	expressed protein	LOCATED IN: chloroplast, chloroplast envelope; EXPRESSED IN: 21 plant structures; EXPRESSED DURING: 13 growth stages; CONTAINS InterPro DOMAIN/s: Protein of unknown function DUF1012 (InterPro:IPR010420); BEST Arabidopsis thaliana protein match is: phosphotransferase-related (TAIR:AT5G43745.1); Has 255 Blast hits to 252 proteins in 33 species: Archae - 0; Bacteria - 23; Metazoa - 0; Fungi - 0; Pla…
AT5G38340	0	-1.24	-0.4	0		20.1.7	stress.biotic.PR-proteins	0	0	disease resistance protein RGA2, putative, expressed	disease resistance protein (TIR-NBS-LRR class), putative | chr5:15320507-15324061 FORWARD
AT3G11840	0	-1.19	-0.57	0		27.3.64	RNA.regulation of transcription.PHOR1	PUB24	PUB24 (PLANT U-BOX 24); binding / ubiquitin-protein ligase	U-box domain-containing protein, putative, expressed	Symbols: PUB24 | PUB24 (PLANT U-BOX 24); binding / ubiquitin-protein ligase | chr3:3736400-3738257 REVERSE
AT4G37390	0	-1.05	-0.56	0		17.2.3	hormone metabolism.auxin.induced-regulated-responsive-activated	YDK1, GH3.2, BRU6, GH3-2, AUR3	BRU6; indole-3-acetic acid amido synthetase	OsGH3.8 - Probable indole-3-acetic acid-amido synthetase, expressed	Symbols: YDK1, GH3.2, BRU6, GH3-2, AUR3 | BRU6; indole-3-acetic acid amido synthetase | chr4:17579657-17582022 FORWARD
AT4G16890	0	-1.19	-0.55	0		20.1.2	stress.biotic.receptors	SNC1, BAL	SNC1 (SUPPRESSOR OF NPR1-1, CONSTITUTIVE 1); nucleotide binding	rp3 protein, putative, expressed	Symbols: SNC1, BAL | SNC1 (SUPPRESSOR OF NPR1-1, CONSTITUTIVE 1); nucleotide binding | chr4:9500506-9505455 REVERSE
region_D	TvsC	TTvsCC	TTCvsCCC	TTCCvsCCCC		Bincode	Description	Symbol	Symbol name	Name
AT4G12730	0.51	1.03	0.38	0		10.5.1.1	cell wall.cell wall proteins.AGPs.AGP	FLA2	FLA2 (FASCICLIN-LIKE ARABINOGALACTAN 2)	fasciclin-like arabinogalactan protein 8 precursor, putative, expressed	Symbols: FLA2 | FLA2 (FASCICLIN-LIKE ARABINOGALACTAN 2) | chr4:7491383-7492876 REVERSE
AT3G13520	0.36	1.13	0.47	0		10.5.1.1	cell wall.cell wall proteins.AGPs.AGP	AGP12, ATAGP12	AGP12 (ARABINOGALACTAN PROTEIN 12)	0	Symbols: AGP12, ATAGP12 | AGP12 (ARABINOGALACTAN PROTEIN 12) | chr3:4408925-4409440 FORWARD
AT3G52370	1.05	1.02	0.53	0		10.5.1.1	cell wall.cell wall proteins.AGPs.AGP	FLA15	FLA15 (FASCICLIN-LIKE ARABINOGALACTAN PROTEIN 15 PRECURSOR)	fasciclin domain containing protein, expressed	Symbols: FLA15 | FLA15 (FASCICLIN-LIKE ARABINOGALACTAN PROTEIN 15 PRECURSOR) | chr3:19417490-19419782 FORWARD
AT5G03760	1.17	1.4	0.47	0		10.2	cell wall.cellulose synthesis	ATCSLA09, CSLA09, ATCSLA9, CSLA9, RAT4	ATCSLA09; mannan synthase/ transferase, transferring glycosyl groups	CSLA9 - cellulose synthase-like family A, expressed	Symbols: ATCSLA09, CSLA09, ATCSLA9, CSLA9, RAT4 | ATCSLA09; mannan synthase/ transferase, transferring glycosyl groups | chr5:985675-990549 REVERSE
AT4G07960	1.21	2.75	2.19	0		10.2	cell wall.cellulose synthesis	ATCSLC12, CSLC12	ATCSLC12 (CELLULOSE-SYNTHASE LIKE C12); cellulose synthase/ transferase, transferring glycosyl groups	CSLC7 - cellulose synthase-like family C, expressed	Symbols: ATCSLC12, CSLC12 | ATCSLC12 (CELLULOSE-SYNTHASE LIKE C12); cellulose synthase/ transferase, transferring glycosyl groups | chr4:4802341-4805647 REVERSE
AT4G15290	1.18	1.03	0.69	0		10.2.1	cell wall.cellulose synthesis.cellulose synthase	ATCSLB05, CSLB05, ATCSLB5	ATCSLB05; cellulose synthase/ transferase/ transferase, transferring glycosyl groups	CSLH1 - cellulose synthase-like family H, expressed	Symbols: ATCSLB05, CSLB05, ATCSLB5 | ATCSLB05; cellulose synthase/ transferase/ transferase, transferring glycosyl groups | chr4:8721487-8726669 REVERSE
AT3G07010	0.48	1.18	0.56	0		10.6.3	cell wall.degradation.pectate lyases and polygalacturonases	0	0	pectate lyase precursor, putative, expressed	pectate lyase family protein | chr3:2212728-2216483 REVERSE
AT1G05650	2.14	1.68	5.85	0		10.6.3	cell wall.degradation.pectate lyases and polygalacturonases	0	0	polygalacturonase, putative, expressed	polygalacturonase, putative / pectinase, putative | chr1:1690264-1692126 REVERSE
AT2G15370	1.19	1.06	0.85	0		10.3	cell wall.hemicellulose synthesis	FUT5	FUT5; fucosyltransferase/ transferase, transferring glycosyl groups	xyloglucan fucosyltransferase, putative, expressed	Symbols: FUT5 | FUT5; fucosyltransferase/ transferase, transferring glycosyl groups | chr2:6698100-6699783 REVERSE
AT4G01630	0.66	1.43	0.9	0		10.7	cell wall.modification	ATEXPA17, ATEXP17, ATHEXP ALPHA 1.13	ATEXPA17 (ARABIDOPSIS THALIANA EXPANSIN A17)	expansin precursor, putative, expressed	Symbols: ATEXPA17, ATEXP17, ATHEXP ALPHA 1.13 | ATEXPA17 (ARABIDOPSIS THALIANA EXPANSIN A17) | chr4:700653-701527 FORWARD
AT2G20750	0.85	1.83	1.12	0		10.7	cell wall.modification	ATEXPB1, EXPB1, ATHEXP BETA 1.5	ATEXPB1 (ARABIDOPSIS THALIANA EXPANSIN B1)	expansin precursor, putative, expressed	Symbols: ATEXPB1, EXPB1, ATHEXP BETA 1.5 | ATEXPB1 (ARABIDOPSIS THALIANA EXPANSIN B1) | chr2:8941119-8942689 FORWARD
AT1G63000	0.63	1.21	0.5	0		10.1.11	cell wall.precursor synthesis.UER	NRS/ER, UER1	NRS/ER (NUCLEOTIDE-RHAMNOSE SYNTHASE/EPIMERASE-REDUCTASE); UDP-4-keto-6-deoxy-glucose-3,5-epimerase/ UDP-4-keto-rhamnose-4-keto-reductase/ dTDP-4-dehydrorhamnose 3,5-epimerase/ dTDP-4-dehydrorhamnose reductase	synthase, putative, expressed	Symbols: NRS/ER, UER1 | NRS/ER (NUCLEOTIDE-RHAMNOSE SYNTHASE/EPIMERASE-REDUCTASE); UDP-4-keto-6-deoxy-glucose-3,5-epimerase/ UDP-4-keto-rhamnose-4-keto-reductase/ dTDP-4-dehydrorhamnose 3,5-epimerase/ dTDP-4-dehydrorhamnose reductase | chr1:23342393-23344113 FORWARD
AT5G27000	1.45	1.58	0.51	0		31.1	cell.organisation	ATK4, KATD	ATK4 (ARABIDOPSIS THALIANA KINESIN 4); ATPase/ microtubule binding / microtubule motor	kinesin-4, putative, expressed	Symbols: ATK4, KATD | ATK4 (ARABIDOPSIS THALIANA KINESIN 4); ATPase/ microtubule binding / microtubule motor | chr5:9498052-9503134 FORWARD
AT1G20640	1.6	1.51	0.44	0		33.99	development.unspecified	0	0	NIN, putative, expressed	RWP-RK domain-containing protein | chr1:7154560-7158218 FORWARD
AT1G11460	4.42	1.7	0.98	0		33.99	development.unspecified	0	0	auxin-induced protein 5NG4, putative, expressed	nodulin MtN21 family protein | chr1:3857005-3859268 FORWARD
AT3G22550	1.76	0.98	1.31	0		33.99	development.unspecified	0	0	DUF581 domain containing protein, expressed	senescence-associated protein-related | chr3:7991646-7993454 REVERSE
AT5G50800	2.62	4.36	1.52	0		33.99	development.unspecified	0	0	nodulin MtN3 family protein, putative, expressed	nodulin MtN3 family protein | chr5:20665077-20667304 REVERSE
AT1G16510	1.82	1.75	0.65	0		17.2.3	hormone metabolism.auxin.induced-regulated-responsive-activated	0	0	OsSAUR21 - Auxin-responsive SAUR gene family member, expressed	auxin-responsive family protein | chr1:5644572-5645443 REVERSE
AT4G21340	0.76	1.39	0.73	0		17.5.3	hormone metabolism.ethylene.induced-regulated-responsive-activated	B70	B70; transcription factor	ethylene-responsive protein related, putative, expressed	Symbols: B70 | B70; transcription factor | chr4:11352985-11354776 FORWARD
AT5G67430	2.44	1.11	0.62	0		17.5.1	hormone metabolism.ethylene.synthesis-degradation	0	0	HLS, putative, expressed	GCN5-related N-acetyltransferase (GNAT) family protein | chr5:26910315-26912103 FORWARD
AT5G43690	2.22	1.87	0.51	0		11.8	lipid metabolism.exotics(steroids, squalene etc)	0	0	sulfotransferase domain containing protein, expressed	sulfotransferase family protein | chr5:17546173-17547434 FORWARD
AT3G45070	1.48	1.86	0.54	0		11.8	lipid metabolism.exotics(steroids, squalene etc)	0	0	sulfotransferase domain containing protein, expressed	sulfotransferase family protein | chr3:16486283-16487349 REVERSE
AT1G13420	1.07	1.51	0.93	0		11.8	lipid metabolism.exotics(steroids, squalene etc)	ATST4B, ST4B	ST4B (SULFOTRANSFERASE 4B); brassinosteroid sulfotransferase/ sulfotransferase	sulfotransferase domain containing protein, expressed	Symbols: ATST4B, ST4B | ST4B (SULFOTRANSFERASE 4B); brassinosteroid sulfotransferase/ sulfotransferase | chr1:4604841-4606053 FORWARD
AT3G45080	2.18	3.35	1.06	0		11.8	lipid metabolism.exotics(steroids, squalene etc)	0	0	sulfotransferase domain containing protein, expressed	sulfotransferase family protein | chr3:16488715-16489713 REVERSE
AT4G33790	0.85	1.22	0.52	0		11.9.4.13	lipid metabolism.lipid degradation.beta-oxidation.acyl CoA reductase	CER4, G7, FAR3	CER4 (ECERIFERUM 4); fatty acyl-CoA reductase (alcohol-forming)/ oxidoreductase, acting on the CH-CH group of donors	male sterility protein, putative, expressed	Symbols: CER4, G7, FAR3 | CER4 (ECERIFERUM 4); fatty acyl-CoA reductase (alcohol-forming)/ oxidoreductase, acting on the CH-CH group of donors | chr4:16204157-16207947 REVERSE
AT5G11110	1.78	1.27	0.7	0		2.1.1.1	major CHO metabolism.synthesis.sucrose.SPS	SPS1, ATSPS2F, KNS2	ATSPS2F (SUCROSE PHOSPHATE SYNTHASE 2F); sucrose-phosphate synthase	sucrose-phosphate synthase, putative, expressed	Symbols: SPS1, ATSPS2F, KNS2 | ATSPS2F (SUCROSE PHOSPHATE SYNTHASE 2F); sucrose-phosphate synthase | chr5:3536226-3541133 FORWARD
AT5G10100	1.46	1.16	0.84	0		3.2.2	minor CHO metabolism.trehalose.TPP	0	0	uncharacterized glycosyl hydrolase Rv2006/MT2062, putative, expressed	trehalose-6-phosphate phosphatase, putative | chr5:3157980-3160445 FORWARD
AT5G65140	0.71	0.46	1.85	0		3.2.2	minor CHO metabolism.trehalose.TPP	0	0	uncharacterized glycosyl hydrolase Rv2006/MT2062, putative, expressed	trehalose-6-phosphate phosphatase, putative | chr5:26019588-26022222 REVERSE
AT4G22110	1.37	1.78	0.5	0		26.11	misc.alcohol dehydrogenases	0	0	dehydrogenase, putative, expressed	alcohol dehydrogenase, putative | chr4:11711336-11714228 REVERSE
AT5G42580	0.77	1.12	0.62	0		26.1	misc.cytochrome P450	CYP705A12	CYP705A12; electron carrier/ heme binding / iron ion binding / monooxygenase/ oxygen binding	cytochrome P450, putative, expressed	Symbols: CYP705A12 | CYP705A12; electron carrier/ heme binding / iron ion binding / monooxygenase/ oxygen binding | chr5:17023646-17025229 REVERSE
AT1G01600	1.36	1.69	0.73	0		26.1	misc.cytochrome P450	CYP86A4	CYP86A4; fatty acid (omega-1)-hydroxylase/ oxygen binding	cytochrome P450, putative, expressed	Symbols: CYP86A4 | CYP86A4; fatty acid (omega-1)-hydroxylase/ oxygen binding | chr1:218994-221286 FORWARD
AT5G63450	2.46	1.8	1.28	0		26.1	misc.cytochrome P450	CYP94B1	CYP94B1; electron carrier/ heme binding / iron ion binding / monooxygenase/ oxygen binding	cytochrome P450, putative, expressed	Symbols: CYP94B1 | CYP94B1; electron carrier/ heme binding / iron ion binding / monooxygenase/ oxygen binding | chr5:25408895-25410573 REVERSE
AT3G61880	3.4	3.46	1.29	0		26.1	misc.cytochrome P450	CYP78A9	CYP78A9 (CYTOCHROME P450 78A9); monooxygenase/ oxygen binding	cytochrome P450, putative, expressed	Symbols: CYP78A9 | CYP78A9 (CYTOCHROME P450 78A9); monooxygenase/ oxygen binding | chr3:22905868-22907958 REVERSE
AT1G78320	1.81	0.72	0.52	0		26.9	misc.glutathione S transferases	ATGSTU23	ATGSTU23 (GLUTATHIONE S-TRANSFERASE TAU 23); glutathione transferase	glutathione S-transferase, putative, expressed	Symbols: ATGSTU23 | ATGSTU23 (GLUTATHIONE S-TRANSFERASE TAU 23); glutathione transferase | chr1:29467437-29468374 REVERSE
AT1G27140	1.32	2.89	0.84	0		26.9	misc.glutathione S transferases	ATGSTU14, GST13	ATGSTU14 (ARABIDOPSIS THALIANA GLUTATHIONE S-TRANSFERASE TAU 14); glutathione transferase	glutathione S-transferase, putative, expressed	Symbols: ATGSTU14, GST13 | ATGSTU14 (ARABIDOPSIS THALIANA GLUTATHIONE S-TRANSFERASE TAU 14); glutathione transferase | chr1:9427858-9428716 FORWARD
AT5G38540	1.41	1.15	0.57	0		26.16	misc.myrosinases-lectin-jacalin	0	0	jacalin-like lectin domain containing protein, expressed	jacalin lectin family protein | chr5:15426810-15428710 REVERSE
AT1G60095	1.52	1.53	1	0		26.16	misc.myrosinases-lectin-jacalin	0	0	jacalin-like lectin domain containing protein, expressed	jacalin lectin family protein | chr1:22160099-22162419 FORWARD
AT2G23550	0.86	1.41	1.08	0		26.8	misc.nitrilases, *nitrile lyases, berberine bridge enzymes, reticuline oxidases, troponine reductases	ATMES6, MES6, ABE1	MES6 (METHYL ESTERASE 6); hydrolase	esterase, putative, expressed	Symbols: ATMES6, MES6, ABE1 | MES6 (METHYL ESTERASE 6); hydrolase | chr2:10027586-10028777 REVERSE
AT3G57630	1.48	1.77	0.51	0		26.2	misc.UDP glucosyl and glucoronyl transferases	0	0	exostosin family protein, putative, expressed	exostosin family protein | chr3:21339302-21343796 REVERSE
AT4G05020	1.37	1.01	0.79	0		9.2.1.2	mitochondrial electron transport / ATP synthesis.NADH-DH.type II.external	NDB2	NDB2 (NAD(P)H dehydrogenase B2); FAD binding / disulfide oxidoreductase/ oxidoreductase	external NADH-ubiquinone oxidoreductase 1, mitochondrial precursor, putative, expressed	Symbols: NDB2 | NDB2 (NAD(P)H dehydrogenase B2); FAD binding / disulfide oxidoreductase/ oxidoreductase | chr4:2572621-2576595 FORWARD
AT5G37600	1.83	1.95	0.38	0		12.2.2	N-metabolism.ammonia metabolism.glutamine synthetase	ATGSR1, GLN1;1, GSR 1	ATGSR1; copper ion binding / glutamate-ammonia ligase	glutamine synthetase, catalytic domain containing protein, expressed	Symbols: ATGSR1, GLN1;1, GSR 1 | ATGSR1; copper ion binding / glutamate-ammonia ligase | chr5:14933336-14935841 REVERSE
AT4G02940	1.28	1.12	0.41	0		35.1	not assigned.no ontology	0	0	oxidoreductase, 2OG-Fe oxygenase family protein, putative, expressed	oxidoreductase, 2OG-Fe(II) oxygenase family protein | chr4:1306503-1310946 FORWARD
AT2G36100	0.51	1.36	0.53	0		35.1	not assigned.no ontology	0	0	membrane associated DUF588 domain containing protein, putative, expressed	integral membrane family protein | chr2:15159591-15160750 REVERSE
AT2G27370	0.53	1.11	0.58	0		35.1	not assigned.no ontology	0	0	membrane associated DUF588 domain containing protein, putative, expressed	integral membrane family protein | chr2:11708450-11710004 REVERSE
AT5G23840	1.27	1.14	0.61	0		35.1	not assigned.no ontology	0	0	0	MD-2-related lipid recognition domain-containing protein / ML domain-containing protein | chr5:8035767-8036982 FORWARD
AT1G26200	1.61	1.45	0.65	0		35.1	not assigned.no ontology	0	0	ASC1, putative, expressed	FUNCTIONS IN: molecular_function unknown; INVOLVED IN: biological_process unknown; LOCATED IN: integral to membrane; CONTAINS InterPro DOMAIN/s: Longevity assurance, LAG1/LAC1 (InterPro:IPR016439), TRAM, LAG1 and CLN8 homology (InterPro:IPR006634); BEST Arabidopsis thaliana protein match is: LAG13 (LAG1 LONGEVITY ASSURANCE HOMOLOG 3) (TAIR:AT1G13580.2). | chr1:9063471-9064914 REVERSE
AT5G02230	1.66	1.78	0.74	0		35.1	not assigned.no ontology	0	0	haloacid dehalogenase-like hydrolase family protein, putative, expressed	haloacid dehalogenase-like hydrolase family protein | chr5:448105-450654 FORWARD
AT3G01990	1.87	2.09	0.95	0		35.1	not assigned.no ontology	ACR6	ACR6; amino acid binding	ACT domain containing protein, expressed	Symbols: ACR6 | ACR6; amino acid binding | chr3:330137-332262 FORWARD
AT5G06200	0.61	1.66	0.96	0		35.1	not assigned.no ontology	0	0	membrane associated DUF588 domain containing protein, putative, expressed	integral membrane family protein | chr5:1877333-1878116 FORWARD
AT5G58780	3.08	3.35	1.36	0		35.1	not assigned.no ontology	0	0	dehydrodolichyl diphosphate synthase, putative, expressed	dehydrodolichyl diphosphate synthase, putative / DEDOL-PP synthase, putative | chr5:23735629-23737335 REVERSE
AT2G45720	1.11	0.69	0.52	0		35.1.3	not assigned.no ontology.armadillo/beta-catenin repeat family protein	0	0	armadillo, putative, expressed	armadillo/beta-catenin repeat family protein | chr2:18833364-18836291 FORWARD
AT1G73580	0.85	1.76	1.07	0		35.1.19	not assigned.no ontology.C2 domain-containing protein	0	0	expressed protein	C2 domain-containing protein | chr1:27654841-27655518 FORWARD
AT5G54040	2.08	1.68	0.48	0		35.1.26	not assigned.no ontology.DC1 domain containing protein	0	0	DC1 domain-containing protein, putative, expressed	DC1 domain-containing protein | chr5:21928847-21930637 REVERSE
AT3G58620	0.45	1.48	0.79	0		35.1.27	not assigned.no ontology.tetratricopeptide repeat (TPR)	TTL4	TTL4 (Tetratricopetide-repeat Thioredoxin-Like 4); binding	TTL1, putative, expressed	Symbols: TTL4 | TTL4 (Tetratricopetide-repeat Thioredoxin-Like 4); binding | chr3:21680326-21683135 FORWARD
AT5G41810	1.05	0.4	0.39	0		35.2	not assigned.unknown	0	0	avr9/Cf-9 rapidly elicited protein 194, putative, expressed	unknown protein | chr5:16738067-16739663 FORWARD
AT5G44670	1.01	1.03	0.4	0		35.2	not assigned.unknown	0	0	expressed protein	unknown protein | chr5:18018905-18021385 REVERSE
AT4G22592	0.63	1.11	0.47	0		35.2	not assigned.unknown	CPuORF27	CPuORF27 (Conserved peptide upstream open reading frame 27)	0	Symbols: CPuORF27 | CPuORF27 (Conserved peptide upstream open reading frame 27) | chr4:11893499-11896480 REVERSE
AT1G30750	0.56	1.54	0.49	0		35.2	not assigned.unknown	0	0	0	unknown protein | chr1:10904907-10905709 REVERSE
AT1G43020	0.53	1.37	0.51	0		35.2	not assigned.unknown	0	0	ternary complex factor MIP1, putative, expressed	unknown protein | chr1:16155403-16157911 FORWARD
AT4G14650	1.35	1.29	0.52	0		35.2	not assigned.unknown	0	0	0	unknown protein | chr4:8400574-8402911 REVERSE
AT2G40113	0.47	1.62	0.54	0		35.2	not assigned.unknown	0	0	POEI28 - Pollen Ole e I allergen and extensin family protein precursor, expressed	unknown protein | chr2:16750035-16751084 FORWARD
AT1G12320	1.87	1.12	0.55	0		35.2	not assigned.unknown	0	0	expressed protein	unknown protein | chr1:4189355-4190342 FORWARD
AT3G59370	0.53	1.08	0.59	0		35.2	not assigned.unknown	0	0	0	unknown protein | chr3:21941865-21942571 REVERSE
AT3G18170	1.02	1.33	0.65	0		35.2	not assigned.unknown	0	0	glycosyltransferase protein, putative, expressed	transferase, transferring glycosyl groups | chr3:6228342-6229662 FORWARD
AT1G13510	1.75	2.04	0.68	0		35.2	not assigned.unknown	0	0	expressed protein	unknown protein | chr1:4629203-4630821 REVERSE
AT1G80120	1.7	2.08	0.75	0		35.2	not assigned.unknown	0	0	DUF567 domain containing protein, putative, expressed	unknown protein | chr1:30139101-30140204 FORWARD
AT5G24105	0.9	1.69	0.77	0		35.2	not assigned.unknown	AGP41	AGP41 (ARABINOGALACTAN-PROTEIN 41)	expressed protein	Symbols: AGP41 | AGP41 (ARABINOGALACTAN-PROTEIN 41) | chr5:8151924-8152867 FORWARD
AT3G57062	1.12	0.79	0.81	0		35.2	not assigned.unknown	0	0	0	unknown protein | chr3:21121346-21121878 FORWARD
AT5G44820	1.07	1.46	0.86	0		35.2	not assigned.unknown	0	0	regulatory protein, putative, expressed	unknown protein | chr5:18095713-18097585 REVERSE
AT3G21680	1.22	1.59	0.86	0		35.2	not assigned.unknown	0	0	0	unknown protein | chr3:7633494-7633853 REVERSE
AT1G54575	3.17	2.45	1	0		35.2	not assigned.unknown	0	0	0	unknown protein | chr1:20387060-20387710 FORWARD
AT5G46140	2.37	2.98	1.02	0		35.2	not assigned.unknown	0	0	OsFBDUF51 - F-box and DUF domain containing protein, expressed	unknown protein | chr5:18704997-18706708 REVERSE
AT1G54120	0.52	1.12	1.1	0		35.2	not assigned.unknown	0	0	expressed protein	unknown protein | chr1:20207020-20207540 FORWARD
AT2G03370	2.23	2.09	1.24	0		35.2	not assigned.unknown	0	0	glycosyltransferase, putative, expressed	transferase, transferring glycosyl groups | chr2:1024710-1027045 REVERSE
AT3G05858	2.84	1.95	1.59	0		35.2	not assigned.unknown	0	0	expressed protein	unknown protein | chr3:1749342-1749871 FORWARD
AT2G15310	1.12	0.85	0.69	0		29.4	protein.postranslational modification	ATARFB1A	ATARFB1A (ADP-ribosylation factor B1A); GTP binding	ADP-ribosylation factor, putative, expressed	Symbols: ATARFB1A | ATARFB1A (ADP-ribosylation factor B1A); GTP binding | chr2:6653791-6655501 FORWARD
AT5G43380	1.61	0.66	1.04	0		29.4	protein.postranslational modification	TOPP6	TOPP6; protein serine/threonine phosphatase	Ser/Thr protein phosphatase family protein, putative, expressed	Symbols: TOPP6 | TOPP6; protein serine/threonine phosphatase | chr5:17420048-17421982 REVERSE
AT4G32950	4.73	5.22	1.21	0		29.4	protein.postranslational modification	0	0	protein phosphatase 2C, putative, expressed	protein phosphatase 2C, putative / PP2C, putative | chr4:15904444-15906010 REVERSE
AT5G11930	3.68	4.04	1.1	0		21.4	redox.glutaredoxins	0	0	OsGrx_C15 - glutaredoxin subgroup III, expressed	glutaredoxin family protein | chr5:3844940-3845645 REVERSE
AT2G22750	2.64	1.2	1.56	0		27.3.6	RNA.regulation of transcription.bHLH,Basic Helix-Loop-Helix family	0	0	helix-loop-helix DNA-binding domain containing protein, expressed	basic helix-loop-helix (bHLH) family protein | chr2:9672144-9673625 FORWARD
AT1G22070	1.07	1.08	0.59	0		27.3.35	RNA.regulation of transcription.bZIP transcription factor family	TGA3	TGA3; DNA binding / calmodulin binding / protein binding / transcription factor	transcription factor, putative, expressed	Symbols: TGA3 | TGA3; DNA binding / calmodulin binding / protein binding / transcription factor | chr1:7789348-7792114 FORWARD
AT1G28310	0.47	1.19	0.58	0		27.3.8	RNA.regulation of transcription.C2C2(Zn) DOF zinc finger family	0	0	dof zinc finger domain containing protein, putative, expressed	Dof-type zinc finger domain-containing protein | chr1:9911898-9913698 REVERSE
AT3G10470	1	1.53	0.91	0		27.3.11	RNA.regulation of transcription.C2H2 zinc finger family	0	0	ZOS2-19 - C2H2 zinc finger protein, expressed	zinc finger (C2H2 type) family protein | chr3:3260351-3261854 FORWARD
AT3G05690	3.8	2.43	0.44	0		27.3.14	RNA.regulation of transcription.CCAAT box binding factor family, HAP2	UNE8, ATHAP2B, HAP2B, NF-YA2	NF-YA2 (NUCLEAR FACTOR Y, SUBUNIT A2); transcription factor	nuclear transcription factor Y subunit, putative, expressed	Symbols: UNE8, ATHAP2B, HAP2B, NF-YA2 | NF-YA2 (NUCLEAR FACTOR Y, SUBUNIT A2); transcription factor | chr3:1676546-1678932 REVERSE
AT1G14600	0.95	1.64	1.09	0		27.3.20	RNA.regulation of transcription.G2-like transcription factor family, GARP	0	0	MYB family transcription factor, putative, expressed	DNA binding / transcription factor | chr1:5001011-5003370 REVERSE
AT4G25560	1.41	1.33	0.54	0		27.3.25	RNA.regulation of transcription.MYB domain transcription factor family	AtMYB18	AtMYB18 (myb domain protein 18); DNA binding / transcription factor	MYB family transcription factor, putative, expressed	Symbols: AtMYB18 | AtMYB18 (myb domain protein 18); DNA binding / transcription factor | chr4:13052555-13053618 FORWARD
AT5G65230	1.27	1.2	0.6	0		27.3.25	RNA.regulation of transcription.MYB domain transcription factor family	AtMYB53	AtMYB53 (myb domain protein 53); DNA binding / transcription factor	MYB family transcription factor, putative, expressed	Symbols: AtMYB53 | AtMYB53 (myb domain protein 53); DNA binding / transcription factor | chr5:26068290-26069652 FORWARD
AT5G14340	2.35	2.58	0.98	0		27.3.25	RNA.regulation of transcription.MYB domain transcription factor family	AtMYB40	AtMYB40 (myb domain protein 40); DNA binding / transcription factor	MYB family transcription factor, putative, expressed	Symbols: AtMYB40 | AtMYB40 (myb domain protein 40); DNA binding / transcription factor | chr5:4623367-4624847 FORWARD
AT3G48920	2.24	2.05	1.02	0		27.3.25	RNA.regulation of transcription.MYB domain transcription factor family	AtMYB45	AtMYB45 (myb domain protein 45); DNA binding / transcription factor	MYB family transcription factor, putative, expressed	Symbols: AtMYB45 | AtMYB45 (myb domain protein 45); DNA binding / transcription factor | chr3:18139392-18140561 FORWARD
AT2G39830	0.87	1.05	0.58	0		27.3.99	RNA.regulation of transcription.unclassified	DAR2	DAR2 (DA1-RELATED PROTEIN 2); zinc ion binding	LIM domain-containing protein, putative, expressed	Symbols: DAR2 | DAR2 (DA1-RELATED PROTEIN 2); zinc ion binding | chr2:16619762-16623791 REVERSE
AT2G39980	0.86	1.76	0.92	0		16.8.1	secondary metabolism.flavonoids.anthocyanins	0	0	transferase family protein, putative, expressed	transferase family protein | chr2:16687673-16689956 REVERSE
AT3G29680	1.5	1.26	0.79	0		16.8.1.21	secondary metabolism.flavonoids.anthocyanins.anthocyanin 5-aromatic acyltransferase	0	0	transferase family protein, putative, expressed	transferase family protein | chr3:11531442-11532825 REVERSE
AT5G08640	1.74	1.06	1.75	0		16.8.4.1	secondary metabolism.flavonoids.flavonols.flavonol synthase (FLS)	FLS	FLS (FLAVONOL SYNTHASE); flavonol synthase	flavonol synthase/flavanone 3-hydroxylase, putative, expressed	Symbols: FLS | FLS (FLAVONOL SYNTHASE); flavonol synthase | chr5:2803958-2805447 FORWARD
AT3G32030	2.02	2.59	0.86	0		16.1	secondary metabolism.isoprenoids	0	0	terpene synthase, putative, expressed	terpene synthase/cyclase family protein | chr3:13032458-13035348 REVERSE
AT4G20210	1.08	1.09	0.59	0		16.1.5	secondary metabolism.isoprenoids.terpenoids	0	0	terpene synthase, putative, expressed	terpene synthase/cyclase family protein | chr4:10913613-10918282 REVERSE
AT5G48010	2.13	4.21	0.93	0		16.1.5	secondary metabolism.isoprenoids.terpenoids	THAS, THAS1	THAS1 (THALIANOL SYNTHASE 1); catalytic/ thalianol synthase	cycloartenol synthase, putative, expressed	Symbols: THAS, THAS1 | THAS1 (THALIANOL SYNTHASE 1); catalytic/ thalianol synthase | chr5:19456960-19461689 FORWARD
AT1G28680	1.06	1.49	0.57	0		16.2	secondary metabolism.phenylpropanoids	0	0	transferase family protein, putative, expressed	transferase family protein | chr1:10078189-10080029 FORWARD
AT5G47980	0.46	2.74	0.59	0		16.2	secondary metabolism.phenylpropanoids	0	0	transferase family protein, putative, expressed	transferase family protein | chr5:19428888-19430476 FORWARD
AT3G19450	1.4	0.9	0.62	0		16.2.1.10	secondary metabolism.phenylpropanoids.lignin biosynthesis.CAD	CAD4, ATCAD4, CAD, CAD-C	ATCAD4; cinnamyl-alcohol dehydrogenase	dehydrogenase, putative, expressed	Symbols: CAD4, ATCAD4, CAD, CAD-C | ATCAD4; cinnamyl-alcohol dehydrogenase | chr3:6744598-6747214 FORWARD
AT4G26220	1.53	1.32	0.51	0		16.2.1.6	secondary metabolism.phenylpropanoids.lignin biosynthesis.CCoAOMT	0	0	caffeoyl-CoA O-methyltransferase, putative, expressed	caffeoyl-CoA 3-O-methyltransferase, putative | chr4:13283576-13285323 FORWARD
AT5G54160	1.28	0.62	0.54	0		16.2.1.9	secondary metabolism.phenylpropanoids.lignin biosynthesis.COMT	ATOMT1, OMT1	ATOMT1 (O-METHYLTRANSFERASE 1); caffeate O-methyltransferase/ myricetin 3-O-methyltransferase/ quercetin 3-O-methyltransferase	O-methyltransferase, putative, expressed	Symbols: ATOMT1, OMT1 | ATOMT1 (O-METHYLTRANSFERASE 1); caffeate O-methyltransferase/ myricetin 3-O-methyltransferase/ quercetin 3-O-methyltransferase | chr5:21981996-21984363 FORWARD
AT1G18140	1.16	1.18	1.25	0		16.1	secondary metabolism.simple phenols	LAC1, ATLAC1	LAC1 (Laccase 1); laccase	laccase precursor protein, putative, expressed	Symbols: LAC1, ATLAC1 | LAC1 (Laccase 1); laccase | chr1:6238844-6241436 REVERSE
AT1G54010	0.72	1.14	0.54	0		16.5.1.3.1	secondary metabolism.sulfur-containing.glucosinolates.degradation.myrosinase	0	0	GDSL-like lipase/acylhydrolase, putative, expressed	myrosinase-associated protein, putative | chr1:20158664-20160815 REVERSE
AT1G62570	0.38	1.25	0.62	0		16.5.1.1.1.10	secondary metabolism.sulfur-containing.glucosinolates.synthesis.aliphatic.flavin-containing monooxygenase	FMO GS-OX4	FMO GS-OX4 (FLAVIN-MONOOXYGENASE GLUCOSINOLATE S-OXYGENASE 4); 4-methylthiopropyl glucosinolate S-oxygenase/ 8-methylthiopropyl glucosinolate S-oxygenase/ flavin-containing monooxygenase/ monooxygenase	flavin-containing monooxygenase family protein, putative, expressed	Symbols: FMO GS-OX4 | FMO GS-OX4 (FLAVIN-MONOOXYGENASE GLUCOSINOLATE S-OXYGENASE 4); 4-methylthiopropyl glucosinolate S-oxygenase/ 8-methylthiopropyl glucosinolate S-oxygenase/ flavin-containing monooxygenase/ monooxygenase | chr1:23169136-23172105 FORWARD
AT5G03960	0.54	1.05	0.91	0		30.3	signalling.calcium	IQD12	IQD12 (IQ-domain 12); calmodulin binding	IQ calmodulin-binding motif family protein, putative, expressed	Symbols: IQD12 | IQD12 (IQ-domain 12); calmodulin binding | chr5:1068260-1069978 REVERSE
AT4G10390	1.14	0.78	0.44	0		30.2.99	signalling.receptor kinases.misc	0	0	protein kinase domain containing protein, expressed	protein kinase family protein | chr4:6441673-6443435 REVERSE
AT5G52060	1.38	0.93	0.56	0		20.2	stress.abiotic	ATBAG1	ATBAG1 (ARABIDOPSIS THALIANA BCL-2-ASSOCIATED ATHANOGENE 1); protein binding	BAG domain-containing protein, putative, expressed	Symbols: ATBAG1 | ATBAG1 (ARABIDOPSIS THALIANA BCL-2-ASSOCIATED ATHANOGENE 1); protein binding | chr5:21152214-21154244 REVERSE
AT5G52310	1.72	0.64	0.77	0		20.2.2	stress.abiotic.cold	COR78, LTI78, RD29A, LTI140	LTI78 (LOW-TEMPERATURE-INDUCED 78)	0	Symbols: COR78, LTI78, RD29A, LTI140 | LTI78 (LOW-TEMPERATURE-INDUCED 78) | chr5:21240849-21243613 FORWARD
AT3G24020	0.42	1.23	0.53	0		20.1.7	stress.biotic.PR-proteins	0	0	dirigent, putative, expressed	disease resistance-responsive family protein | chr3:8678738-8679656 FORWARD
AT5G42500	1.16	0.98	0.74	0		20.1.7	stress.biotic.PR-proteins	0	0	dirigent, putative, expressed	disease resistance-responsive family protein | chr5:16994240-16994930 REVERSE
AT4G22217	0.89	2.47	1.27	0		20.1.7.12	stress.biotic.PR-proteins.plant defensins	0	0	0	Encodes a defensin-like (DEFL) family protein. | chr4:11758608-11759072 FORWARD
AT5G25880	1.4	1.72	1.21	0		8.2.10	TCA / org transformation.other organic acid transformatons.malic	ATNADP-ME3	ATNADP-ME3 (NADP-malic enzyme 3); malate dehydrogenase (oxaloacetate-decarboxylating) (NADP+)/ malic enzyme/ oxidoreductase, acting on NADH or NADPH, NAD or NADP as acceptor	NADP-dependent malic enzyme, chloroplast precursor, putative, expressed	Symbols: ATNADP-ME3 | ATNADP-ME3 (NADP-malic enzyme 3); malate dehydrogenase (oxaloacetate-decarboxylating) (NADP+)/ malic enzyme/ oxidoreductase, acting on NADH or NADPH, NAD or NADP as acceptor | chr5:9024549-9028377 FORWARD
AT5G23810	0.62	1.78	0.69	0		34.3	transport.amino acids	AAP7	AAP7; amino acid transmembrane transporter	amino acid transporter, putative, expressed	Symbols: AAP7 | AAP7; amino acid transmembrane transporter | chr5:8028378-8030816 FORWARD
AT5G51050	1.73	0.45	0.48	0		34.9	transport.metabolite transporters at the mitochondrial membrane	0	0	calcium-binding mitochondrial carrier CBG00135, putative, expressed	mitochondrial substrate carrier family protein | chr5:20753381-20755714 FORWARD
AT1G12950	1.56	2.34	0.55	0		34.99	transport.misc	0	0	MATE efflux family protein, putative, expressed	MATE efflux family protein | chr1:4419770-4422638 FORWARD
AT4G22840	1.17	1	0.65	0		34.14	transport.unspecified cations	0	0	bile acid sodium symporter family protein, putative, expressed	bile acid:sodium symporter family protein | chr4:11991497-11993770 REVERSE
region_E	TvsC	TTvsCC	TTCvsCCC	TTCCvsCCCC		Bincode	Description	Symbol	Symbol name	Name
AT2G31083	-5.68	-3.2	1.29	0		33.99	development.unspecified	CLE5	CLE5 (CLAVATA3/ESR-RELATED 5); protein binding / receptor binding	0	Symbols: CLE5 | CLE5 (CLAVATA3/ESR-RELATED 5); protein binding / receptor binding | chr2:13252219-13252765 FORWARD
AT4G33560	-2.63	-4.7	3.14	0		35.2	not assigned.unknown	0	0	wound induced protein, putative, expressed	unknown protein | chr4:16135400-16135914 FORWARD
AT4G30110	-2.65	-4.31	0.54	0		34.12	transport.metal	HMA2	HMA2; cadmium-transporting ATPase	cadmium/zinc-transporting ATPase, putative, expressed	Symbols: HMA2 | HMA2; cadmium-transporting ATPase | chr4:14720241-14724584 REVERSE
AT2G37180	-3.05	-4.04	0.57	0		34.19.1	transport.Major Intrinsic Proteins.PIP	RD28, PIP2;3, PIP2C	RD28 (RESPONSIVE TO DESICCATION 28); water channel	aquaporin protein, putative, expressed	Symbols: RD28, PIP2;3, PIP2C | RD28 (RESPONSIVE TO DESICCATION 28); water channel | chr2:15617708-15619155 FORWARD
AT1G56430	-3.98	-2.28	1.24	0		15.2	metal handling.binding, chelation and storage	ATNAS4, NAS4	NAS4 (NICOTIANAMINE SYNTHASE 4); nicotianamine synthase	nicotianamine synthase, putative, expressed	Symbols: ATNAS4, NAS4 | NAS4 (NICOTIANAMINE SYNTHASE 4); nicotianamine synthase | chr1:21136944-21138087 FORWARD
AT1G67090	-1.2	-3.98	2.08	0		1.3.2	PS.calvin cycle.rubisco small subunit	RBCS1A	RBCS1A (RIBULOSE BISPHOSPHATE CARBOXYLASE SMALL CHAIN 1A); copper ion binding / ribulose-bisphosphate carboxylase	ribulose bisphosphate carboxylase small chain, chloroplast precursor, putative, expressed	Symbols: RBCS1A | RBCS1A (RIBULOSE BISPHOSPHATE CARBOXYLASE SMALL CHAIN 1A); copper ion binding / ribulose-bisphosphate carboxylase | chr1:25048158-25049424 REVERSE
AT4G33070	-1.71	-3.85	3.51	0		5.2	fermentation.PDC	0	0	pyruvate decarboxylase isozyme 2, putative, expressed	pyruvate decarboxylase, putative | chr4:15952289-15954771 REVERSE
AT3G46420	1.71	2.99	-2.18	0		30.2.1	signalling.receptor kinases.leucine rich repeat I	0	0	senescence-induced receptor-like serine/threonine-protein kinase precursor, putative, expressed	leucine-rich repeat family protein / protein kinase family protein | chr3:17082108-17086534 FORWARD
AT3G57157	-2.39	-3.77	1.04	0		32	micro RNA, natural antisense etc	0	0	#N/A	other RNA | chr3:21157011-21157247 FORWARD
AT5G39890	-1.76	-3.74	2.47	0		35.2	not assigned.unknown	0	0	2-aminoethanethiol dioxygenase, putative, expressed	unknown protein | chr5:15974393-15976270 FORWARD
AT3G10040	-0.55	-3.51	2.52	0		27.3.30	RNA.regulation of transcription.Trihelix, Triple-Helix transcription factor family	0	0	homeodomain, putative, expressed	transcription factor | chr3:3096415-3098071 REVERSE
AT3G46240	1.99	3.43	-1.73	0		29.4	protein.postranslational modification	0	0	leucine-rich repeat family protein, putative, expressed	protein kinase-related | chr3:16985843-16988064 REVERSE
AT2G11810	3.35	2.59	-1.66	0		11.10.1	lipid metabolism.glycolipid synthesis.MGDG synthase	MGDC, MGD3, ATMGD3	MGDC; 1,2-diacylglycerol 3-beta-galactosyltransferase	monogalactosyldiacylglycerol synthase, putative, expressed	Symbols: MGDC, MGD3, ATMGD3 | MGDC; 1,2-diacylglycerol 3-beta-galactosyltransferase | chr2:4743322-4746780 FORWARD
AT1G68880	-1.64	-2.9	0.55	0		27.3.35	RNA.regulation of transcription.bZIP transcription factor family	AtbZIP	AtbZIP (Arabidopsis thaliana basic leucine-zipper 8); DNA binding / transcription factor	bZIP transcription factor domain containing protein, expressed	Symbols: AtbZIP | AtbZIP (Arabidopsis thaliana basic leucine-zipper 8); DNA binding / transcription factor | chr1:25894499-25894915 REVERSE
AT2G05100	-2.74	-2.26	1.89	0		1.1.1.1	PS.lightreaction.photosystem II.LHC-II	LHCB2.1, LHCB2	LHCB2.1; chlorophyll binding	chlorophyll A-B binding protein, putative, expressed	Symbols: LHCB2.1, LHCB2 | LHCB2.1; chlorophyll binding | chr2:1823240-1824425 REVERSE
AT1G47400	-1.77	-2.8	5	0		35.2	not assigned.unknown	0	0	0	unknown protein | chr1:17385717-17386186 FORWARD
AT1G16230	1.28	2.09	-1.55	0		31.4	cell.vesicle transport	0	0	SNARE domain containing protein, putative, expressed	syntaxin-related family protein | chr1:5553467-5554324 REVERSE
AT5G10580	-1.78	-2.64	0.39	0		35.2	not assigned.unknown	0	0	expressed protein	unknown protein | chr5:3347421-3348734 FORWARD
AT1G63560	2.35	3.48	-1.48	0		30.2.99	signalling.receptor kinases.misc	0	0	TKL_IRAK_DUF26-lc.12 - DUF26 kinases have homology to DUF26 containing loci, expressed	FUNCTIONS IN: molecular_function unknown; INVOLVED IN: biological_process unknown; LOCATED IN: cellular_component unknown; CONTAINS InterPro DOMAIN/s: Protein of unknown function DUF26 (InterPro:IPR002902); BEST Arabidopsis thaliana protein match is: protein kinase-related (TAIR:AT1G63600.1); Has 899 Blast hits to 869 proteins in 13 species: Archae - 0; Bacteria - 0; Metazoa - 0; Fungi - 0; Plant…
AT1G65500	-2.52	-2.44	0.55	0		35.2	not assigned.unknown	0	0	0	unknown protein | chr1:24357867-24358616 FORWARD
AT3G06435	-1.1	-2.53	1.05	0		35.2	not assigned.unknown	0	0	0	Expressed protein | chr3:1969121-1970784 REVERSE
AT3G20087	-2.21	-2.43	3.09	0		26.1	misc.cytochrome P450	CYP705A17P	a cytochrome P450 pseudogene	#N/A	Symbols: CYP705A17P | a cytochrome P450 pseudogene | chr3:7014522-7015284 FORWARD
AT1G61080	1.3	0.95	-1.41	0		35.1.42	not assigned.no ontology.proline rich family	0	0	chloroplast unusual positioning protein, putative, expressed	proline-rich family protein | chr1:22493194-22497019 REVERSE
AT5G58830	-2.4	-1.43	0.94	0		29.5.1	protein.degradation.subtilases	0	0	OsSub27 - Putative Subtilisin homologue, expressed	identical protein binding / serine-type endopeptidase | chr5:23755775-23758684 FORWARD
AT3G50560	1.2	2.66	-1.37	0		26.22	misc.short chain dehydrogenase/reductase (SDR)	0	0	oxidoreductase, short chain dehydrogenase/reductase family domain containing protein, expressed	short-chain dehydrogenase/reductase (SDR) family protein | chr3:18761088-18764016 REVERSE
AT2G16586	-0.68	-2.31	0.41	0		35.2	not assigned.unknown	0	0	0	unknown protein | chr2:7190937-7191938 FORWARD
AT1G47395	-1.76	-2.29	3.69	0		35.2	not assigned.unknown	0	0	0	unknown protein | chr1:17383034-17383408 FORWARD
AT3G22120	-2.25	-1.78	1.89	0		26.21	misc.protease inhibitor/seed storage/lipid transfer protein (LTP) family protein	CWLP	CWLP (CELL WALL-PLASMA MEMBRANE LINKER PROTEIN); lipid binding	LTPL128 - Protease inhibitor/seed storage/LTP family protein precursor, expressed	Symbols: CWLP | CWLP (CELL WALL-PLASMA MEMBRANE LINKER PROTEIN); lipid binding | chr3:7794957-7796310 REVERSE
AT5G18350	1.39	1.62	-1.31	0		20.1.7	stress.biotic.PR-proteins	0	0	disease resistance protein, putative, expressed	ATP binding / nucleoside-triphosphatase/ nucleotide binding / protein binding / transmembrane receptor | chr5:6074069-6078569 REVERSE
AT5G60760	-0.96	0.6	-1.3	0		35.2	not assigned.unknown	0	0	2-phosphoglycerate kinase-related, putative, expressed	2-phosphoglycerate kinase-related | chr5:24438271-24442287 FORWARD
AT4G09950	0.84	0.68	-1.28	0		20.1	stress.biotic	0	0	AIG1, putative, expressed	avirulence-responsive family protein / avirulence induced gene (AIG1) family protein | chr4:6234762-6236312 FORWARD
AT1G51870	0.55	1.43	-1.28	0		30.2.1	signalling.receptor kinases.leucine rich repeat I	0	0	receptor-like protein kinase, putative, expressed	protein kinase family protein | chr1:19262879-19267001 REVERSE
AT5G59650	0.68	0.74	-1.26	0		30.2.1	signalling.receptor kinases.leucine rich repeat I	0	0	senescence-induced receptor-like serine/threonine-protein kinase precursor, putative, expressed	leucine-rich repeat protein kinase, putative | chr5:24031346-24035100 FORWARD
AT1G14960	-0.71	-2.11	1.11	0		20.2.99	stress.abiotic.unspecified	0	0	pathogenesis-related Bet v I family protein, putative, expressed	major latex protein-related / MLP-related | chr1:5159199-5160083 REVERSE
AT4G34135	0.69	2.32	-1.24	0		16.8.4.2	secondary metabolism.flavonoids.flavonols.flavonol 3-O-glycosyltransferase	UGT73B2	UGT73B2 (UDP-GLUCOSYLTRANSFERASE 73B2); UDP-glucosyltransferase/ UDP-glycosyltransferase/ flavonol 3-O-glucosyltransferase/ quercetin 7-O-glucosyltransferase	anthocyanin 3-O-beta-glucosyltransferase, putative, expressed	Symbols: UGT73B2 | UGT73B2 (UDP-GLUCOSYLTRANSFERASE 73B2); UDP-glucosyltransferase/ UDP-glycosyltransferase/ flavonol 3-O-glucosyltransferase/ quercetin 7-O-glucosyltransferase | chr4:16345281-16347133 REVERSE
AT5G54790	1.25	2.54	-1.23	0		35.2	not assigned.unknown	0	0	0	unknown protein | chr5:22253986-22255663 REVERSE
AT1G34050	0.43	0.67	-1.22	0		31.1	cell.organisation	0	0	ankyrin repeat-containing protein, putative, expressed	ankyrin repeat family protein | chr1:12393495-12396006 FORWARD
AT3G61390	-0.68	0.59	-1.21	0		29.5.11.4.2	protein.degradation.ubiquitin.E3.RING	0	0	protein kinase, putative, expressed	U-box domain-containing protein | chr3:22716353-22718373 FORWARD
AT3G56620	1.56	2.37	-1.21	0		33.99	development.unspecified	0	0	auxin-induced protein 5NG4, putative, expressed	integral membrane family protein / nodulin MtN21-related | chr3:20972503-20974611 REVERSE
AT4G24110	-0.6	-2.01	0.98	0		35.2	not assigned.unknown	0	0	expressed protein	unknown protein | chr4:12519932-12520813 REVERSE
AT4G27970	-1.42	-2	0.48	0		34.9	transport.metabolite transporters at the mitochondrial membrane	SLAH2	SLAH2 (SLAC1 HOMOLOGUE 2); transporter	C4-dicarboxylate transporter/malic acid transport protein, expressed	Symbols: SLAH2 | SLAH2 (SLAC1 HOMOLOGUE 2); transporter | chr4:13918290-13920132 REVERSE
AT5G14070	-1.96	-0.88	0.82	0		21.4	redox.glutaredoxins	ROXY2	ROXY2; electron carrier/ protein disulfide oxidoreductase	OsGrx_C8 - glutaredoxin subgroup III, expressed	Symbols: ROXY2 | ROXY2; electron carrier/ protein disulfide oxidoreductase | chr5:4541836-4542514 FORWARD
AT4G10340	-1.93	-1.61	1.48	0		1.1.1.1	PS.lightreaction.photosystem II.LHC-II	LHCB5	LHCB5 (LIGHT HARVESTING COMPLEX OF PHOTOSYSTEM II 5); chlorophyll binding	chlorophyll A-B binding protein, putative, expressed	Symbols: LHCB5 | LHCB5 (LIGHT HARVESTING COMPLEX OF PHOTOSYSTEM II 5); chlorophyll binding | chr4:6408016-6409677 FORWARD
AT2G01021	-1.6	-1.89	1.07	0		35.2	not assigned.unknown	0	0	0	unknown protein | chr2:6571-6672 FORWARD
AT4G12800	-1.88	-1.87	2.34	0		1.1.2.2	PS.lightreaction.photosystem I.PSI polypeptide subunits	PSAL	PSAL (photosystem I subunit L)	photosystem I reaction center subunit XI, chloroplast precursor, putative, expressed	Symbols: PSAL | PSAL (photosystem I subunit L) | chr4:7521322-7522670 FORWARD
AT4G16620	1.22	1.13	-1.13	0		33.99	development.unspecified	0	0	integral membrane protein DUF6 domain containing protein, expressed	integral membrane family protein / nodulin MtN21-related | chr4:9358117-9360060 REVERSE
AT1G61520	-1.84	-1.18	1.05	0		1.1.2.1	PS.lightreaction.photosystem I.LHC-I	LHCA3	LHCA3; chlorophyll binding	chlorophyll A-B binding protein, putative, expressed	Symbols: LHCA3 | LHCA3; chlorophyll binding | chr1:22700010-22701383 FORWARD
AT3G01080	0.55	0.83	-1.12	0		27.3.32	RNA.regulation of transcription.WRKY domain transcription factor family	WRKY58, ATWRKY58	WRKY58; transcription factor	WRKY96, expressed	Symbols: WRKY58, ATWRKY58 | WRKY58; transcription factor | chr3:25507-27449 FORWARD
AT1G75030	0.66	1.53	-1.11	0		20.1	stress.biotic	ATLP-3	ATLP-3	thaumatin family domain containing protein, expressed	Symbols: ATLP-3 | ATLP-3 | chr1:28174378-28175383 FORWARD
AT4G20160	0.77	1.6	-1.09	0		35.2	not assigned.unknown	0	0	expressed protein	LOCATED IN: chloroplast; EXPRESSED IN: 6 plant structures; EXPRESSED DURING: L mature pollen stage, M germinated pollen stage, 4 anthesis, petal differentiation and expansion stage; BEST Arabidopsis thaliana protein match is: protein binding / zinc ion binding (TAIR:AT1G30860.1); Has 56595 Blast hits to 33217 proteins in 1313 species: Archae - 191; Bacteria - 4343; Metazoa - 25320; Fungi - 4691; …
AT4G19160	0.62	2.09	-1.09	0		35.2	not assigned.unknown	0	0	0	unknown protein | chr4:10477306-10480141 FORWARD
AT5G14650	-1.09	0.36	-1.08	0		10.6.3	cell wall.degradation.pectate lyases and polygalacturonases	0	0	polygalacturonase, putative, expressed	polygalacturonase, putative / pectinase, putative | chr5:4724450-4726513 FORWARD
AT4G02770	-1.77	-1.75	1.79	0		1.1.2.2	PS.lightreaction.photosystem I.PSI polypeptide subunits	PSAD-1	PSAD-1 (photosystem I subunit D-1)	photosystem I reaction center subunit II, chloroplast precursor, putative, expressed	Symbols: PSAD-1 | PSAD-1 (photosystem I subunit D-1) | chr4:1229111-1229945 REVERSE
AT5G26300	1.04	0.9	-1.06	0		35.1	not assigned.no ontology	0	0	ubiquitin carboxyl-terminal hydrolase, putative, expressed	meprin and TRAF homology domain-containing protein / MATH domain-containing protein | chr5:9229326-9231033 FORWARD
AT1G17030	0.73	1.54	-1.05	0		35.2	not assigned.unknown	0	0	expressed protein	unknown protein | chr1:5822368-5824455 FORWARD
AT5G36220	-1.34	-1.72	0.51	0		26.1	misc.cytochrome P450	CYP81D1, CYP91A1	CYP81D1 (CYTOCHROME P450 81D1); electron carrier/ heme binding / iron ion binding / monooxygenase/ oxygen binding	cytochrome P450, putative, expressed	Symbols: CYP81D1, CYP91A1 | CYP81D1 (CYTOCHROME P450 81D1); electron carrier/ heme binding / iron ion binding / monooxygenase/ oxygen binding | chr5:14253690-14256033 REVERSE
AT3G46370	1.47	2.87	-1.04	0		30.2.99	signalling.receptor kinases.misc	0	0	receptor-like protein kinase, putative, expressed	leucine-rich repeat protein kinase, putative | chr3:17051955-17055514 FORWARD
AT5G54960	-0.51	-1.7	0.89	0		5.2	fermentation.PDC	PDC2	PDC2 (pyruvate decarboxylase-2); carboxy-lyase/ catalytic/ magnesium ion binding / pyruvate decarboxylase/ thiamin pyrophosphate binding	pyruvate decarboxylase isozyme 2, putative, expressed	Symbols: PDC2 | PDC2 (pyruvate decarboxylase-2); carboxy-lyase/ catalytic/ magnesium ion binding / pyruvate decarboxylase/ thiamin pyrophosphate binding | chr5:22310687-22312761 REVERSE
AT3G27220	-1.33	-1.7	1.11	0		27.3.25	RNA.regulation of transcription.MYB domain transcription factor family	0	0	kelch repeat protein, putative, expressed	kelch repeat-containing protein | chr3:10051612-10053678 REVERSE
AT5G61440	-0.52	0.68	-1.02	0		21.1	redox.thioredoxin	ACHT5	ACHT5 (ATYPICAL CYS HIS RICH THIOREDOXIN 5)	thioredoxin, putative, expressed	Symbols: ACHT5 | ACHT5 (ATYPICAL CYS HIS RICH THIOREDOXIN 5) | chr5:24707500-24708893 FORWARD
AT1G33930	2.03	2.87	-1.01	0		20.1	stress.biotic	0	0	AIG1, putative, expressed	avirulence-responsive family protein / avirulence induced gene (AIG1) family protein | chr1:12323888-12327084 FORWARD
AT1G04330	1.11	3.41	-1.01	0		35.2	not assigned.unknown	0	0	0	unknown protein | chr1:1161311-1161982 REVERSE
AT1G64900	-1.65	-0.89	0.81	0		26.1	misc.cytochrome P450	CYP89A2, CYP89	CYP89A2 (CYTOCHROME P450 89A2); electron carrier/ heme binding / iron ion binding / monooxygenase/ oxygen binding	transposon protein, putative, unclassified, expressed	Symbols: CYP89A2, CYP89 | CYP89A2 (CYTOCHROME P450 89A2); electron carrier/ heme binding / iron ion binding / monooxygenase/ oxygen binding | chr1:24113215-24114984 FORWARD
AT1G73860	0.66	1.59	-1	0		31.1	cell.organisation	0	0	kinesin motor protein-related, putative, expressed	ATP binding / microtubule motor | chr1:27770986-27776857 REVERSE
AT1G12090	-1.64	-0.91	0.53	0		26.21	misc.protease inhibitor/seed storage/lipid transfer protein (LTP) family protein	ELP	ELP (EXTENSIN-LIKE PROTEIN); lipid binding	LTPL116 - Protease inhibitor/seed storage/LTP family protein precursor, expressed	Symbols: ELP | ELP (EXTENSIN-LIKE PROTEIN); lipid binding | chr1:4089847-4090725 REVERSE
AT2G28780	-1.05	-1.6	0.4	0		35.2	not assigned.unknown	0	0	expressed protein	unknown protein | chr2:12340034-12343421 REVERSE
AT2G14960	0.68	1.18	-0.99	0		17.2.3	hormone metabolism.auxin.induced-regulated-responsive-activated	GH3.1	GH3.1	OsGH3.8 - Probable indole-3-acetic acid-amido synthetase, expressed	Symbols: GH3.1 | GH3.1 | chr2:6451372-6453670 REVERSE
AT3G51570	1.1	1.67	-0.98	0		20.1.7	stress.biotic.PR-proteins	0	0	NB-ARC domain containing protein, expressed	disease resistance protein (TIR-NBS-LRR class), putative | chr3:19126358-19130456 FORWARD
AT4G28850	1.49	2.75	-0.98	0		10.7	cell wall.modification	0	0	glycosyl hydrolases family 16, putative, expressed	xyloglucan:xyloglucosyl transferase, putative / xyloglucan endotransglycosylase, putative / endo-xyloglucan transferase, putative | chr4:14244295-14245957 FORWARD
AT4G10540	0.84	1	-0.97	0		29.5.1	protein.degradation.subtilases	0	0	OsSub59 - Putative Subtilisin homologue, expressed	subtilase family protein | chr4:6512515-6515743 REVERSE
AT1G17340	0.64	1.12	-0.93	0		30.4	signalling.phosphinositides	0	0	SAC domain containing protein, putative, expressed	phosphoinositide phosphatase family protein | chr1:5933870-5938761 FORWARD
AT5G51270	2.09	2.61	-0.93	0		29.4.1.59	protein.postranslational modification.kinase.receptor like cytoplasmatic kinase IX	0	0	serine threonine kinase, putative, expressed	protein kinase family protein | chr5:20835137-20838262 REVERSE
AT4G04830	-1.45	-1.53	0.41	0		29.4	protein.postranslational modification	ATMSRB5	methionine sulfoxide reductase domain-containing protein / SeIR domain-containing protein	peptide methionine sulfoxide reductase msrB, putative, expressed	Symbols: ATMSRB5 | methionine sulfoxide reductase domain-containing protein / SeIR domain-containing protein | chr4:2445859-2447086 FORWARD
AT2G28305	1.32	0.8	-0.91	0		35.2	not assigned.unknown	0	0	possible lysine decarboxylase domain containing protein, expressed	unknown protein | chr2:12081113-12084664 FORWARD
AT1G07550	1.18	0.75	-0.9	0		30.2.1	signalling.receptor kinases.leucine rich repeat I	0	0	senescence-induced receptor-like serine/threonine-protein kinase precursor, putative, expressed	leucine-rich repeat protein kinase, putative | chr1:2322653-2326561 REVERSE
AT1G02400	0.75	-1.51	0.41	0		17.6.1.13	hormone metabolism.gibberelin.synthesis-degradation.GA2 oxidase	ATGA2OX4, ATGA2OX6, DTA1, GA2OX6	GA2OX6 (GIBBERELLIN 2-OXIDASE 6); gibberellin 2-beta-dioxygenase	gibberellin 2-oxidase, putative, expressed	Symbols: ATGA2OX4, ATGA2OX6, DTA1, GA2OX6 | GA2OX6 (GIBBERELLIN 2-OXIDASE 6); gibberellin 2-beta-dioxygenase | chr1:486801-489577 FORWARD
AT1G79910	1.17	1.9	-0.9	0		35.2	not assigned.unknown	0	0	DUF292 domain containing protein, expressed	unknown protein | chr1:30054884-30057170 FORWARD
AT5G41540	1.2	1.15	-0.89	0		20.1.7	stress.biotic.PR-proteins	0	0	Leucine Rich Repeat family protein, expressed	disease resistance protein (TIR-NBS-LRR class), putative | chr5:16612659-16616063 REVERSE
AT3G51560	1.06	0.58	-0.88	0		20.1.7	stress.biotic.PR-proteins	0	0	rp3 protein, putative, expressed	ATP binding / protein binding / transmembrane receptor | chr3:19121808-19125913 REVERSE
AT4G20450	1.13	1.86	-0.88	0		30.2.99	signalling.receptor kinases.misc	0	0	senescence-induced receptor-like serine/threonine-protein kinase precursor, putative, expressed	leucine-rich repeat protein kinase, putative | chr4:11024054-11029008 REVERSE
AT1G42550	1.34	1.03	-0.85	0		31.1	cell.organisation	PMI1	PMI1 (PLASTID MOVEMENT IMPAIRED1)	expressed protein	Symbols: PMI1 | PMI1 (PLASTID MOVEMENT IMPAIRED1) | chr1:15977014-15979952 FORWARD
AT1G16440	0.83	1.65	-0.84	0		29.4	protein.postranslational modification	0	0	AGC_PVPK_like_kin82y.4 - ACG kinases include homologs to PKA, PKG and PKC, expressed	kinase | chr1:5615815-5617672 FORWARD
AT3G53150	1.33	1.64	-0.81	0		26.2	misc.UDP glucosyl and glucoronyl transferases	UGT73D1	UGT73D1 (UDP-glucosyl transferase 73D1); UDP-glycosyltransferase/ transferase, transferring hexosyl groups	flavonol-3-O-glycoside-7-O-glucosyltransferase 1, putative, expressed	Symbols: UGT73D1 | UGT73D1 (UDP-glucosyl transferase 73D1); UDP-glycosyltransferase/ transferase, transferring hexosyl groups | chr3:19697736-19699259 REVERSE
AT4G29180	1.06	2.32	-0.81	0		30.2.1	signalling.receptor kinases.leucine rich repeat I	0	0	protein kinase domain containing protein, expressed	leucine-rich repeat protein kinase, putative | chr4:14385593-14389689 FORWARD
AT1G55240	0.91	1.52	-0.8	0		35.2	not assigned.unknown	0	0	plant viral response family protein, putative, expressed	unknown protein | chr1:20604916-20606405 FORWARD
AT5G44110	0.61	-1.44	1.63	0		34.16	transport.ABC transporters and multidrug resistance systems	ATPOP1, ATNAP2, POP1	POP1; transporter	ABC transporter, ATP-binding protein, putative, expressed	Symbols: ATPOP1, ATNAP2, POP1 | POP1; transporter | chr5:17754064-17755742 REVERSE
AT3G12720	1.54	2.47	-0.79	0		27.3.25	RNA.regulation of transcription.MYB domain transcription factor family	ATY53, ATMYB67	ATMYB67 (MYB DOMAIN PROTEIN 67); DNA binding / transcription factor	MYB family transcription factor, putative, expressed	Symbols: ATY53, ATMYB67 | ATMYB67 (MYB DOMAIN PROTEIN 67); DNA binding / transcription factor | chr3:4043310-4044609 REVERSE
AT3G45330	1.46	0.54	-0.78	0		29.4	protein.postranslational modification	0	0	receptor like protein kinase, putative, expressed	lectin protein kinase family protein | chr3:16632440-16634488 REVERSE
AT3G54590	1.28	2.42	-0.78	0		10.5.4	cell wall.cell wall proteins.HRGP	ATHRGP1	ATHRGP1 (HYDROXYPROLINE-RICH GLYCOPROTEIN); structural constituent of cell wall	0	Symbols: ATHRGP1 | ATHRGP1 (HYDROXYPROLINE-RICH GLYCOPROTEIN); structural constituent of cell wall | chr3:20206160-20208472 FORWARD
AT5G06640	1.24	2.57	-0.78	0		35.1.42	not assigned.no ontology.proline rich family	0	0	0	proline-rich extensin-like family protein | chr5:2039859-2041928 REVERSE
AT5G04960	0.93	2.16	-0.77	0		10.8.1	cell wall.pectin*esterases.PME	0	0	pectinesterase, putative, expressed	pectinesterase family protein | chr5:1461907-1463969 FORWARD
AT5G09760	-0.76	-1.4	0.54	0		10.8.1	cell wall.pectin*esterases.PME	0	0	pectinesterase, putative, expressed	pectinesterase family protein | chr5:3032375-3034543 FORWARD
AT5G04770	-1.43	0.57	-0.61	0		34.3	transport.amino acids	ATCAT6, CAT6	CAT6 (CATIONIC AMINO ACID TRANSPORTER 6); amino acid transmembrane transporter/ basic amino acid transmembrane transporter/ cationic amino acid transmembrane transporter	amino acid permease family protein, putative, expressed	Symbols: ATCAT6, CAT6 | CAT6 (CATIONIC AMINO ACID TRANSPORTER 6); amino acid transmembrane transporter/ basic amino acid transmembrane transporter/ cationic amino acid transmembrane transporter | chr5:1379068-1382419 FORWARD
AT1G63550	0.97	1	-0.74	0		30.2.17	signalling.receptor kinases.DUF 26	0	0	TKL_IRAK_DUF26-la.5 - DUF26 kinases have homology to DUF26 containing loci, expressed	LOCATED IN: anchored to membrane; EXPRESSED IN: flower, root, carpel, leaf; EXPRESSED DURING: 4 leaf senescence stage, petal differentiation and expansion stage; CONTAINS InterPro DOMAIN/s: Protein of unknown function DUF26 (InterPro:IPR002902); BEST Arabidopsis thaliana protein match is: receptor-like protein kinase-related (TAIR:AT1G63570.1); Has 4939 Blast hits to 2168 proteins in 204 species:…
AT3G61060	0.79	1.06	-0.74	0		26.16	misc.myrosinases-lectin-jacalin	AtPP2-A13	AtPP2-A13 (Arabidopsis thaliana phloem protein 2-A13); carbohydrate binding	OsFBX391 - F-box domain containing protein, expressed	Symbols: AtPP2-A13 | AtPP2-A13 (Arabidopsis thaliana phloem protein 2-A13); carbohydrate binding | chr3:22602910-22604578 FORWARD
AT1G53700	1.9	-1.39	1.14	0		17.2.3	hormone metabolism.auxin.induced-regulated-responsive-activated	WAG1, PK3AT	WAG1 (WAG 1); kinase/ protein serine/threonine kinase	AGC_PVPK_like_kin82y.8 - ACG kinases include homologs to PKA, PKG and PKC, expressed	Symbols: WAG1, PK3AT | WAG1 (WAG 1); kinase/ protein serine/threonine kinase | chr1:20048586-20050115 FORWARD
AT1G03850	-1.09	0.61	-0.73	0		21.4	redox.glutaredoxins	0	0	OsGrx_I1 - glutaredoxin subgroup III, expressed	glutaredoxin family protein | chr1:976097-977761 REVERSE
AT3G45010	1.01	0.94	-0.73	0		29.5	protein.degradation	scpl48	scpl48 (serine carboxypeptidase-like 48); serine-type carboxypeptidase	OsSCP6 - Putative Serine Carboxypeptidase homologue, expressed	Symbols: scpl48 | scpl48 (serine carboxypeptidase-like 48); serine-type carboxypeptidase | chr3:16466290-16468989 FORWARD
AT2G15220	0.73	1.2	-0.72	0		20.1	stress.biotic	0	0	secretory protein, putative, expressed	secretory protein, putative | chr2:6608659-6609506 FORWARD
AT1G78950	1.65	1.94	-0.72	0		16.1.5	secondary metabolism.isoprenoids.terpenoids	0	0	cycloartenol synthase, putative, expressed	beta-amyrin synthase, putative | chr1:29684432-29688673 REVERSE
AT2G47560	-1.09	-1.37	0.64	0		29.5.11.4.2	protein.degradation.ubiquitin.E3.RING	0	0	RING-H2 finger protein, putative, expressed	zinc finger (C3HC4-type RING finger) family protein | chr2:19511717-19512728 REVERSE
AT3G62740	-1.38	1.38	0.69	0		10.6.1	cell wall.degradation.cellulases and beta -1,4-glucanases	BGLU7	BGLU7 (BETA GLUCOSIDASE 7); catalytic/ cation binding / hydrolase, hydrolyzing O-glycosyl compounds	Os5bglu22 - beta-glucosidase homologue, similar to G. max isohydroxyurate hydrolase, expressed	Symbols: BGLU7 | BGLU7 (BETA GLUCOSIDASE 7); catalytic/ cation binding / hydrolase, hydrolyzing O-glycosyl compounds | chr3:23211416-23213888 FORWARD
AT1G35330	0.87	1.02	-0.7	0		29.5.11.4.2	protein.degradation.ubiquitin.E3.RING	0	0	zinc finger, C3HC4 type domain containing protein, expressed	zinc finger (C3HC4-type RING finger) family protein | chr1:12965046-12966113 FORWARD
AT3G47780	1.55	1.97	-0.69	0		34.16	transport.ABC transporters and multidrug resistance systems	ATATH6, ATH6	ATATH6; ATPase, coupled to transmembrane movement of substances / transporter	ABC transporter, ATP-binding protein, putative, expressed	Symbols: ATATH6, ATH6 | ATATH6; ATPase, coupled to transmembrane movement of substances / transporter | chr3:17624479-17629013 FORWARD
AT1G28260	0.65	1.34	-0.68	0		35.2	not assigned.unknown	0	0	cig3, putative, expressed	INVOLVED IN: biological_process unknown; LOCATED IN: cellular_component unknown; EXPRESSED IN: 21 plant structures; EXPRESSED DURING: 13 growth stages; BEST Arabidopsis thaliana protein match is: SMG7 (TAIR:AT5G19400.1); Has 341 Blast hits to 340 proteins in 87 species: Archae - 0; Bacteria - 0; Metazoa - 225; Fungi - 71; Plants - 35; Viruses - 0; Other Eukaryotes - 10 (source: NCBI BLink). | chr…
AT2G28470	1.71	1.62	-0.68	0		26.3.2	misc.gluco-, galacto- and mannosidases.beta-galactosidase	BGAL8	BGAL8 (beta-galactosidase 8); beta-galactosidase/ catalytic/ cation binding / sugar binding	beta-galactosidase precursor, putative, expressed	Symbols: BGAL8 | BGAL8 (beta-galactosidase 8); beta-galactosidase/ catalytic/ cation binding / sugar binding | chr2:12168840-12173570 REVERSE
AT3G54870	0.86	1.63	-0.68	0		31.1	cell.organisation	MRH2, ARK1, CAE1	MRH2 (MORPHOGENESIS OF ROOT HAIR 2); actin binding / microtubule binding / microtubule motor	kinesin motor domain containing protein, expressed	Symbols: MRH2, ARK1, CAE1 | MRH2 (MORPHOGENESIS OF ROOT HAIR 2); actin binding / microtubule binding / microtubule motor | chr3:20330806-20336717 FORWARD
AT5G63970	1.1	2.03	-0.67	0		29.5.11.4.2	protein.degradation.ubiquitin.E3.RING	0	0	copine, putative, expressed	copine-related | chr5:25606771-25609247 REVERSE
AT1G77450	1.22	0.93	-0.66	0		33.99	development.unspecified	anac032	anac032 (Arabidopsis NAC domain containing protein 32); transcription factor	No apical meristem protein, putative, expressed	Symbols: anac032 | anac032 (Arabidopsis NAC domain containing protein 32); transcription factor | chr1:29099954-29101261 FORWARD
AT1G30080	0.69	1.23	-0.66	0		26.4.1	misc.beta 1,3 glucan hydrolases.glucan endo-1,3-beta-glucosidase	0	0	glycosyl hydrolases family 17, putative, expressed	glycosyl hydrolase family 17 protein | chr1:10550947-10553215 REVERSE
AT4G11170	0.81	1.62	-0.66	0		20.1.7	stress.biotic.PR-proteins	0	0	pollen signalling protein with adenylyl cyclase activity, putative, expressed	disease resistance protein (TIR-NBS-LRR class), putative | chr4:6811127-6817130 FORWARD
AT2G01580	1.2	2.37	-0.66	0		35.2	not assigned.unknown	0	0	expressed protein	unknown protein | chr2:265044-265905 REVERSE
AT3G25130	0.58	1.31	-0.65	0		35.2	not assigned.unknown	0	0	expressed protein	unknown protein | chr3:9152404-9153871 FORWARD
AT1G12040	0.71	2	-0.65	0		10.5.3	cell wall.cell wall proteins.LRR	LRX1	LRX1 (LEUCINE-RICH REPEAT/EXTENSIN 1); histidine phosphotransfer kinase/ protein binding / structural constituent of cell wall	retrotransposon protein, putative, unclassified, expressed	Symbols: LRX1 | LRX1 (LEUCINE-RICH REPEAT/EXTENSIN 1); histidine phosphotransfer kinase/ protein binding / structural constituent of cell wall | chr1:4070124-4072567 FORWARD
AT5G28640	-1.32	-0.81	0.48	0		35.1.40	not assigned.no ontology.glycine rich proteins	AN3, GIF, GIF1	AN3 (ANGUSTIFOLIA 3); protein binding / transcription coactivator	GRF-interacting factor 1, putative, expressed	Symbols: AN3, GIF, GIF1 | AN3 (ANGUSTIFOLIA 3); protein binding / transcription coactivator | chr5:10647570-10649892 REVERSE
AT4G08410	1.19	2.52	-0.65	0		10.5.4	cell wall.cell wall proteins.HRGP	0	0	0	proline-rich extensin-like family protein | chr4:5339086-5341209 REVERSE
AT5G18270	0.53	1.12	-0.64	0		33.99	development.unspecified	ANAC087	ANAC087; transcription factor	no apical meristem protein, putative, expressed	Symbols: ANAC087 | ANAC087; transcription factor | chr5:6040919-6042938 REVERSE
AT2G40330	0.72	1.49	-0.64	0		20.2.99	stress.abiotic.unspecified	0	0	bet v I allergen family protein, putative, expressed	Bet v I allergen family protein | chr2:16844864-16845934 REVERSE
AT3G06390	1.69	2.02	-0.64	0		35.1	not assigned.no ontology	0	0	membrane associated DUF588 domain containing protein, putative, expressed	integral membrane family protein | chr3:1938732-1939779 REVERSE
AT4G23680	0.93	2.02	-0.63	0		20.2.99	stress.abiotic.unspecified	0	0	pathogenesis-related Bet v I family protein, putative, expressed	major latex protein-related / MLP-related | chr4:12336186-12337482 REVERSE
AT4G39510	-1.3	-1.13	0.53	0		26.1	misc.cytochrome P450	CYP96A12	CYP96A12; electron carrier/ heme binding / iron ion binding / monooxygenase/ oxygen binding	cytochrome P450 protein, putative, expressed	Symbols: CYP96A12 | CYP96A12; electron carrier/ heme binding / iron ion binding / monooxygenase/ oxygen binding | chr4:18368803-18370652 REVERSE
AT4G16190	1.06	1.49	-0.62	0		29.5.3	protein.degradation.cysteine protease	0	0	cysteine proteinase 1 precursor, putative, expressed	cysteine proteinase, putative | chr4:9171467-9173105 FORWARD
AT2G30540	-1.29	1.29	2.04	0		21.4	redox.glutaredoxins	0	0	OsGrx_C7 - glutaredoxin subgroup III, expressed	glutaredoxin family protein | chr2:13011105-13011784 REVERSE
AT1G75730	1.13	1.19	-0.61	0		35.2	not assigned.unknown	0	0	0	unknown protein | chr1:28435706-28439667 REVERSE
AT4G15120	1.07	1.25	-0.61	0		35.1	not assigned.no ontology	0	0	VQ domain containing protein, putative, expressed	VQ motif-containing protein | chr4:8634725-8635561 FORWARD
AT3G46700	1.02	1.32	-0.61	0		26.2	misc.UDP glucosyl and glucoronyl transferases	0	0	cytokinin-N-glucosyltransferase, putative, expressed	UDP-glycosyltransferase/ transferase, transferring glycosyl groups | chr3:17200301-17201889 REVERSE
AT2G19590	-1.23	-1.26	0.42	0		17.5.1.2	hormone metabolism.ethylene.synthesis-degradation.1-aminocyclopropane-1-carboxylate oxidase	ACO1	ACO1 (ACC OXIDASE 1); 1-aminocyclopropane-1-carboxylate oxidase	1-aminocyclopropane-1-carboxylate oxidase protein, putative, expressed	Symbols: ACO1 | ACO1 (ACC OXIDASE 1); 1-aminocyclopropane-1-carboxylate oxidase | chr2:8475966-8477502 REVERSE
AT3G18440	-0.5	-1.26	0.66	0		35.2	not assigned.unknown	AtALMT9	AtALMT9 (aluminum-activated malate transporter 9); anion channel	aluminum-activated malate transporter, putative, expressed	Symbols: AtALMT9 | AtALMT9 (aluminum-activated malate transporter 9); anion channel | chr3:6328115-6330794 FORWARD
AT1G28400	0.56	1.07	-0.6	0		35.1	not assigned.no ontology	0	0	0	unknown protein | chr1:9972384-9973793 REVERSE
AT3G21710	0.45	1.16	-0.6	0		35.2	not assigned.unknown	0	0	expressed protein	unknown protein | chr3:7648359-7649799 FORWARD
AT5G14730	0.57	1.5	-0.6	0		35.2	not assigned.unknown	0	0	DUF1645 domain containing protein, putative, expressed	unknown protein | chr5:4756218-4757657 FORWARD
AT1G70885	0.69	1.52	-0.6	0		20.2.99	stress.abiotic.unspecified	0	0	#N/A	pseudogene, similar to major latex-like protein, blastp match of 64% identity and 7.2e-16 P-value to GP|13172242|gb|AAK14060.1|AF239177_1|AF239177 major latex-like protein {Prunus persica} | chr1:26724925-26725233 REVERSE
AT5G49080	0.92	2.61	-0.6	0		35.1.42	not assigned.no ontology.proline rich family	0	0	#N/A	transposable element gene | chr5:19890784-19892809 REVERSE
AT3G60330	1.11	2.26	-0.59	0		34.1	transport.p- and v-ATPases	AHA7	AHA7 (Arabidopsis H(+)-ATPase 7); hydrogen-exporting ATPase, phosphorylative mechanism	E1-E2 ATPase domain containing protein, expressed	Symbols: AHA7 | AHA7 (Arabidopsis H(+)-ATPase 7); hydrogen-exporting ATPase, phosphorylative mechanism | chr3:22298578-22303673 FORWARD
AT5G07870	0.58	1.22	-0.58	0		16.2	secondary metabolism.phenylpropanoids	0	0	transferase family protein, putative, expressed	transferase family protein | chr5:2513794-2515418 FORWARD
AT3G26760	0.63	1.29	-0.58	0		26.22	misc.short chain dehydrogenase/reductase (SDR)	0	0	sex determination protein tasselseed-2, putative, expressed	short-chain dehydrogenase/reductase (SDR) family protein | chr3:9843591-9845176 FORWARD
AT3G49960	1.36	2.42	-0.58	0		26.12	misc.peroxidases	0	0	peroxidase precursor, putative, expressed	peroxidase, putative | chr3:18524084-18525687 REVERSE
AT3G25930	1.29	1.3	-0.57	0		20.2.99	stress.abiotic.unspecified	0	0	universal stress protein domain containing protein, putative, expressed	universal stress protein (USP) family protein | chr3:9492845-9493953 REVERSE
AT3G54580	1.07	1.94	-0.57	0		35.1.42	not assigned.no ontology.proline rich family	0	0	0	proline-rich extensin-like family protein | chr3:20200688-20203782 REVERSE
AT4G32940	1.84	2.34	-0.57	0		29.3.4.3	protein.targeting.secretory pathway.vacuole	GAMMA-VPE, GAMMAVPE	GAMMA-VPE (GAMMA VACUOLAR PROCESSING ENZYME); cysteine-type endopeptidase	vacuolar-processing enzyme precursor, putative, expressed	Symbols: GAMMA-VPE, GAMMAVPE | GAMMA-VPE (GAMMA VACUOLAR PROCESSING ENZYME); cysteine-type endopeptidase | chr4:15900270-15903268 REVERSE
AT5G22500	1.85	2.01	-0.56	0		11.9.4.13	lipid metabolism.lipid degradation.beta-oxidation.acyl CoA reductase	FAR1	FAR1 (FATTY ACID REDUCTASE 1); fatty acyl-CoA reductase (alcohol-forming)/ oxidoreductase, acting on the CH-CH group of donors	male sterility protein, putative, expressed	Symbols: FAR1 | FAR1 (FATTY ACID REDUCTASE 1); fatty acyl-CoA reductase (alcohol-forming)/ oxidoreductase, acting on the CH-CH group of donors | chr5:7470443-7474120 FORWARD
AT3G10340	1.16	0.7	-0.55	0		16.2.1.1	secondary metabolism.phenylpropanoids.lignin biosynthesis.PAL	PAL4	PAL4 (Phenylalanine ammonia-lyase 4); ammonia ligase/ ammonia-lyase/ catalytic	phenylalanine ammonia-lyase, putative, expressed	Symbols: PAL4 | PAL4 (Phenylalanine ammonia-lyase 4); ammonia ligase/ ammonia-lyase/ catalytic | chr3:3204013-3208022 FORWARD
AT4G26580	0.64	1.13	-0.55	0		29.5.11.4.2	protein.degradation.ubiquitin.E3.RING	0	0	zinc finger, C3HC4 type domain containing protein, expressed	protein binding / zinc ion binding | chr4:13411444-13413029 REVERSE
AT2G47800	1.01	1.2	-0.55	0		34.16	transport.ABC transporters and multidrug resistance systems	ATMRP4, EST3	ATMRP4 (ARABIDOPSIS THALIANA MULTIDRUG RESISTANCE-ASSOCIATED PROTEIN 4); ATPase, coupled to transmembrane movement of substances / folic acid transporter	multidrug resistance-associated protein, putative, expressed	Symbols: ATMRP4, EST3 | ATMRP4 (ARABIDOPSIS THALIANA MULTIDRUG RESISTANCE-ASSOCIATED PROTEIN 4); ATPase, coupled to transmembrane movement of substances / folic acid transporter | chr2:19574864-19580599 FORWARD
AT1G51140	1.23	1.26	-0.55	0		27.3.6	RNA.regulation of transcription.bHLH,Basic Helix-Loop-Helix family	0	0	helix-loop-helix DNA-binding domain containing protein, expressed	basic helix-loop-helix (bHLH) family protein | chr1:18943457-18945753 REVERSE
AT4G38410	-0.96	-1.2	0.91	0		20.2.99	stress.abiotic.unspecified	0	0	0	dehydrin, putative | chr4:17980940-17981719 FORWARD
AT1G79110	2.28	1.32	-0.55	0		29.5.11.4.2	protein.degradation.ubiquitin.E3.RING	0	0	protein binding protein, putative, expressed	protein binding / zinc ion binding | chr1:29759158-29760691 FORWARD
AT5G10990	-1.21	1.3	0.98	0		17.2.3	hormone metabolism.auxin.induced-regulated-responsive-activated	0	0	OsSAUR27 - Auxin-responsive SAUR gene family member, expressed	auxin-responsive family protein | chr5:3476839-3477704 FORWARD
AT2G38320	0.79	1.24	-0.54	0		35.2	not assigned.unknown	0	0	PMR5, putative, expressed	unknown protein | chr2:16055289-16057980 FORWARD
AT1G15550	-1.2	-0.88	0.53	0		17.6.1.12	hormone metabolism.gibberelin.synthesis-degradation.GA3 oxidase	GA4, ATGA3OX1, GA3OX1	GA3OX1 (GIBBERELLIN 3-OXIDASE 1); gibberellin 3-beta-dioxygenase/ transcription factor binding	gibberellin 3-beta-dioxygenase 2-2, putative, expressed	Symbols: GA4, ATGA3OX1, GA3OX1 | GA3OX1 (GIBBERELLIN 3-OXIDASE 1); gibberellin 3-beta-dioxygenase/ transcription factor binding | chr1:5344478-5346166 REVERSE
AT2G16660	1.53	1.57	-0.53	0		33.99	development.unspecified	0	0	nodulin, putative, expressed	nodulin family protein | chr2:7218706-7221625 REVERSE
AT1G13710	-1.19	-0.67	0.45	0		26.1	misc.cytochrome P450	CYP78A5	CYP78A5; electron carrier/ heme binding / iron ion binding / monooxygenase/ oxygen binding	cytochrome P450, putative, expressed	Symbols: CYP78A5 | CYP78A5; electron carrier/ heme binding / iron ion binding / monooxygenase/ oxygen binding | chr1:4702725-4704657 REVERSE
AT4G09890	1.07	0.5	-0.52	0		35.2	not assigned.unknown	0	0	expressed protein	unknown protein | chr4:6218396-6218927 FORWARD
AT1G33700	0.75	1.14	-0.52	0		35.2	not assigned.unknown	0	0	non-lysosomal glucosylceramidase, putative, expressed	catalytic/ glucosylceramidase | chr1:12208308-12214182 REVERSE
AT4G30850	0.56	1.48	-0.52	0		35.2	not assigned.unknown	HHP2	HHP2 (HEPTAHELICAL TRANSMEMBRANE PROTEIN2); receptor	haemolysin-III, putative, expressed	Symbols: HHP2 | HHP2 (HEPTAHELICAL TRANSMEMBRANE PROTEIN2); receptor | chr4:15020415-15022445 REVERSE
AT5G02580	0.91	1.61	-0.52	0		35.2	not assigned.unknown	0	0	plant-specific domain TIGR01589 family protein, expressed	unknown protein | chr5:579852-580787 FORWARD
AT4G25820	0.94	2.2	-0.52	0		10.7	cell wall.modification	XTR9	XTR9 (XYLOGLUCAN ENDOTRANSGLYCOSYLASE 9); hydrolase, acting on glycosyl bonds / hydrolase, hydrolyzing O-glycosyl compounds / xyloglucan:xyloglucosyl transferase	glycosyl hydrolases family 16, putative, expressed	Symbols: XTR9 | XTR9 (XYLOGLUCAN ENDOTRANSGLYCOSYLASE 9); hydrolase, acting on glycosyl bonds / hydrolase, hydrolyzing O-glycosyl compounds / xyloglucan:xyloglucosyl transferase | chr4:13130297-13131788 FORWARD
AT3G16390	0.8	2.68	-0.52	0		16.5.1.3.2	secondary metabolism.sulfur-containing.glucosinolates.degradation.nitrilespecifier protein	NSP3	NSP3 (NITRILE SPECIFIER PROTEIN 3)	kelch repeat protein, putative, expressed	Symbols: NSP3 | NSP3 (NITRILE SPECIFIER PROTEIN 3) | chr3:5562571-5564571 FORWARD
AT4G25790	1.31	3.03	-0.52	0		20.2.99	stress.abiotic.unspecified	0	0	SCP-like extracellular protein, expressed	allergen V5/Tpx-1-related family protein | chr4:13122152-13123347 REVERSE
AT4G34580	1.18	2.18	-0.51	0		34.99	transport.misc	COW1, SRH1	COW1 (CAN OF WORMS1); phosphatidylinositol transporter/ transporter	expressed protein	Symbols: COW1, SRH1 | COW1 (CAN OF WORMS1); phosphatidylinositol transporter/ transporter | chr4:16515327-16519534 FORWARD
AT5G06630	1.21	2.58	-0.5	0		35.1.42	not assigned.no ontology.proline rich family	0	0	0	proline-rich extensin-like family protein | chr5:2036361-2037843 REVERSE
AT5G21280	-1.17	-0.85	0.8	0		35.1.41	not assigned.no ontology.hydroxyproline rich proteins	0	0	0	hydroxyproline-rich glycoprotein family protein | chr5:7263994-7265678 REVERSE
AT4G18250	0.45	1.1	-0.49	0		30.2.15	signalling.receptor kinases.thaumatin like	0	0	Protein kinase domain containing protein, expressed	receptor serine/threonine kinase, putative | chr4:10087343-10091963 REVERSE
AT5G13820	0.58	1.44	-0.49	0		28.99	DNA.unspecified	TBP1, ATBP-1, ATBP1, ATTBP1, HPPBF-1	TBP1 (TELOMERIC DNA BINDING PROTEIN 1); DNA binding / double-stranded telomeric DNA binding	initiator-binding protein, putative, expressed	Symbols: TBP1, ATBP-1, ATBP1, ATTBP1, HPPBF-1 | TBP1 (TELOMERIC DNA BINDING PROTEIN 1); DNA binding / double-stranded telomeric DNA binding | chr5:4460894-4464666 FORWARD
AT5G40010	0.98	1.58	-0.49	0		29.5.9	protein.degradation.AAA type	AATP1	AATP1 (AAA-ATPase 1); ATP binding / ATPase/ nucleoside-triphosphatase/ nucleotide binding	ATPase 3, putative, expressed	Symbols: AATP1 | AATP1 (AAA-ATPase 1); ATP binding / ATPase/ nucleoside-triphosphatase/ nucleotide binding | chr5:16020218-16021762 REVERSE
AT2G03260	0.47	1.24	-0.48	0		34.7	transport.phosphate	0	0	phosphate transporter 1, putative, expressed	EXS family protein / ERD1/XPR1/SYG1 family protein | chr2:987934-992332 REVERSE
AT2G17710	0.9	1.28	-0.48	0		35.2	not assigned.unknown	0	0	expressed protein	unknown protein | chr2:7693596-7694746 FORWARD
AT1G14280	-0.74	-1.14	0.63	0		30.11	signalling.light	PKS2	PKS2 (PHYTOCHROME KINASE SUBSTRATE 2)	0	Symbols: PKS2 | PKS2 (PHYTOCHROME KINASE SUBSTRATE 2) | chr1:4877627-4879149 FORWARD
AT5G48480	-0.58	-1.13	0.48	0		35.2	not assigned.unknown	0	0	0	unknown protein | chr5:19644675-19645889 FORWARD
AT3G62780	0.47	1.07	-0.46	0		35.1.19	not assigned.no ontology.C2 domain-containing protein	0	0	SRC2 protein, putative, expressed	C2 domain-containing protein | chr3:23221845-23222995 REVERSE
AT5G47240	0.37	1.15	-0.46	0		23.3.3	nucleotide metabolism.salvage.NUDIX hydrolases	atnudt8	atnudt8 (Arabidopsis thaliana Nudix hydrolase homolog 8); hydrolase	hydrolase, NUDIX family, domain containing protein, expressed	Symbols: atnudt8 | atnudt8 (Arabidopsis thaliana Nudix hydrolase homolog 8); hydrolase | chr5:19183601-19185644 FORWARD
AT2G24430	1.86	1.61	-0.46	0		33.99	development.unspecified	ANAC038	ANAC038 (ARABIDOPSIS NAC DOMAIN CONTAINING PROTEIN 38); transcription factor	no apical meristem protein, putative, expressed	Symbols: ANAC038 | ANAC038 (ARABIDOPSIS NAC DOMAIN CONTAINING PROTEIN 38); transcription factor | chr2:10383517-10386625 REVERSE
AT1G47128	1.37	1.72	-0.45	0		29.5.3	protein.degradation.cysteine protease	RD21, RD21A	RD21 (responsive to dehydration 21); cysteine-type endopeptidase/ cysteine-type peptidase	oryzain beta chain precursor, putative, expressed	Symbols: RD21, RD21A | RD21 (responsive to dehydration 21); cysteine-type endopeptidase/ cysteine-type peptidase | chr1:17282825-17285670 REVERSE
AT4G02270	0.91	2.33	-0.45	0		20.2.99	stress.abiotic.unspecified	0	0	POEI51 - Pollen Ole e I allergen and extensin family protein precursor, expressed	pollen Ole e 1 allergen and extensin family protein | chr4:992175-993038 REVERSE
AT1G71960	1.15	0.55	-0.43	0		34.16	transport.ABC transporters and multidrug resistance systems	0	0	ABC-2 type transporter domain containing protein, expressed	ABC transporter family protein | chr1:27082394-27088248 REVERSE
AT5G63560	1.83	2.14	-0.43	0		35.1	not assigned.no ontology	0	0	transferase family protein, putative, expressed	transferase family protein | chr5:25449481-25451414 FORWARD
AT2G24980	1.31	3.06	-0.43	0		35.1.42	not assigned.no ontology.proline rich family	0	0	0	proline-rich extensin-like family protein | chr2:10622453-10624132 FORWARD
AT2G28930	1.23	1.21	-0.42	0		29.4.1.57	protein.postranslational modification.kinase.receptor like cytoplasmatic kinase VII	APK1B	APK1B; ATP binding / kinase/ protein kinase/ protein serine/threonine kinase	protein kinase domain containing protein, expressed	Symbols: APK1B | APK1B; ATP binding / kinase/ protein kinase/ protein serine/threonine kinase | chr2:12424775-12426674 FORWARD
AT2G30100	1.25	0.51	-0.41	0		29.5.11.1	protein.degradation.ubiquitin.ubiquitin	0	0	ubiquitin family protein, putative, expressed	ubiquitin family protein | chr2:12847828-12852092 FORWARD
AT4G04990	0.56	1	-0.41	0		35.2	not assigned.unknown	0	0	fiber expressed protein, putative, expressed	unknown protein | chr4:2555090-2557046 FORWARD
AT4G10770	1.01	1.16	-0.4	0		34.13	transport.peptides and oligopeptides	ATOPT7, OPT7	OPT7 (OLIGOPEPTIDE TRANSPORTER 7); oligopeptide transporter	oligopeptide transporter, putative, expressed	Symbols: ATOPT7, OPT7 | OPT7 (OLIGOPEPTIDE TRANSPORTER 7); oligopeptide transporter | chr4:6628404-6632599 REVERSE
AT2G33480	1.17	0.52	-0.39	0		27.3.27	RNA.regulation of transcription.NAC domain transcription factor family	ANAC041	ANAC041 (Arabidopsis NAC domain containing protein 41); transcription factor	no apical meristem protein, putative, expressed	Symbols: ANAC041 | ANAC041 (Arabidopsis NAC domain containing protein 41); transcription factor | chr2:14181186-14182402 FORWARD
AT5G55970	0.47	1.48	-0.39	0		29.5.11.4.2	protein.degradation.ubiquitin.E3.RING	0	0	zinc finger, C3HC4 type domain containing protein, expressed	zinc finger (C3HC4-type RING finger) family protein | chr5:22667906-22669545 FORWARD
AT1G11130	1.36	1.7	-0.39	0		30.2.5	signalling.receptor kinases.leucine rich repeat V	SUB, SCM, SRF9	SUB (STRUBBELIG); protein binding / receptor signaling protein serine/threonine kinase	STRUBBELIG-RECEPTOR FAMILY 3 precursor, putative, expressed	Symbols: SUB, SCM, SRF9 | SUB (STRUBBELIG); protein binding / receptor signaling protein serine/threonine kinase | chr1:3722857-3727450 FORWARD
AT4G13510	1.3	1.2	-0.36	0		34.5	transport.ammonium	AMT1;1, ATAMT1, ATAMT1;1	AMT1;1 (AMMONIUM TRANSPORTER 1;1); ammonium transmembrane transporter	ammonium transporter protein, putative, expressed	Symbols: AMT1;1, ATAMT1, ATAMT1;1 | AMT1;1 (AMMONIUM TRANSPORTER 1;1); ammonium transmembrane transporter | chr4:7858183-7859918 FORWARD
AT5G01215	-0.88	-1.05	0.57	0		32	micro RNA, natural antisense etc	0	0	#N/A	other RNA | chr5:84307-85917 REVERSE
AT3G16240	-1.01	-0.74	0.6	0		34.19.2	transport.Major Intrinsic Proteins.TIP	DELTA-TIP, TIP2;1, DELTA-TIP1, AQP1, ATTIP2;1	DELTA-TIP; ammonia transporter/ methylammonium transmembrane transporter/ water channel	aquaporin protein, putative, expressed	Symbols: DELTA-TIP, TIP2;1, DELTA-TIP1, AQP1, ATTIP2;1 | DELTA-TIP; ammonia transporter/ methylammonium transmembrane transporter/ water channel | chr3:5505404-5507050 FORWARD
AT2G48090	1.13	-0.96	0.93	0		30.8	signalling.misc	0	0	0	unknown protein | chr2:19669110-19669764 REVERSE
AT4G05390	1.41	-0.94	0.84	0		7.3	OPP.electron transfer	ATRFNR1	ATRFNR1 (ROOT FNR 1); FAD binding / NADP or NADPH binding / electron carrier/ ferredoxin-NADP+ reductase/ oxidoreductase	ferredoxin--NADP reductase, chloroplast precursor, putative, expressed	Symbols: ATRFNR1 | ATRFNR1 (ROOT FNR 1); FAD binding / NADP or NADPH binding / electron carrier/ ferredoxin-NADP+ reductase/ oxidoreductase | chr4:2738715-2740655 REVERSE
AT3G21510	0.77	-0.54	1.27	0		30.1	signalling.phosphorelay	AHP1	AHP1 (HISTIDINE-CONTAINING PHOSPHOTRANSMITTER 1); histidine phosphotransfer kinase	histidine-containing phosphotransfer protein, putative, expressed	Symbols: AHP1 | AHP1 (HISTIDINE-CONTAINING PHOSPHOTRANSMITTER 1); histidine phosphotransfer kinase | chr3:7578175-7579599 REVERSE
AT5G42590	-0.43	-0.42	1.08	0		26.1	misc.cytochrome P450	CYP71A16	CYP71A16; electron carrier/ heme binding / iron ion binding / monooxygenase/ oxygen binding	cytochrome P450 71D7, putative, expressed	Symbols: CYP71A16 | CYP71A16; electron carrier/ heme binding / iron ion binding / monooxygenase/ oxygen binding | chr5:17031111-17033726 REVERSE
region_F	TvsC	TTvsCC	TTCvsCCC	TTCCvsCCCC		Bincode	Description	Symbol	Symbol name	Name
AT1G49500	-4.65	-4.65	-1.02	0		35.2	not assigned.unknown	0	0	0	unknown protein | chr1:18321808-18322284 REVERSE
AT1G51840	-2.53	-4.25	-1.75	0		30.2.99	signalling.receptor kinases.misc	0	0	protein kinase domain containing protein, expressed	protein kinase-related | chr1:19249449-19250709 REVERSE
AT3G43850	-4.15	-3.54	-1.37	0		35.2	not assigned.unknown	0	0	MTD1, putative, expressed	unknown protein | chr3:15702085-15704152 REVERSE
AT4G19750	-3.82	-1.57	-0.59	0		20.1	stress.biotic	0	0	glycosyl hydrolase, putative, expressed	glycosyl hydrolase family 18 protein | chr4:10745682-10747127 REVERSE
AT5G19700	-3.22	-3.99	-1.4	0		34.16	transport.ABC transporters and multidrug resistance systems	0	0	MATE domain containing protein, expressed	MATE efflux protein-related | chr5:6660821-6662347 REVERSE
AT4G04640	-2.66	-3.89	-0.61	0		1.1.4.4	PS.lightreaction.ATP synthase.gamma chain	ATPC1	ATPC1; enzyme regulator	ATP synthase gamma chain, putative, expressed	Symbols: ATPC1 | ATPC1; enzyme regulator | chr4:2350498-2352018 REVERSE
AT5G59590	-3.6	-1.71	-0.64	0		26.2	misc.UDP glucosyl and glucoronyl transferases	UGT76E2	UGT76E2 (UDP-GLUCOSYL TRANSFERASE 76E2); UDP-glycosyltransferase/ quercetin 3-O-glucosyltransferase/ quercetin 7-O-glucosyltransferase	cytokinin-N-glucosyltransferase 1, putative, expressed	Symbols: UGT76E2 | UGT76E2 (UDP-GLUCOSYL TRANSFERASE 76E2); UDP-glycosyltransferase/ quercetin 3-O-glucosyltransferase/ quercetin 7-O-glucosyltransferase | chr5:24008983-24010649 REVERSE
AT4G02380	-0.59	-3.52	-0.72	0		33.2	development.late embryogenesis abundant	SAG21, AtLEA5	SAG21 (SENESCENCE-ASSOCIATED GENE 21)	late embryogenesis abundant protein, putative, expressed	Symbols: SAG21, AtLEA5 | SAG21 (SENESCENCE-ASSOCIATED GENE 21) | chr4:1046204-1046997 REVERSE
AT3G21351	-2.13	-3.49	-0.78	0		35.2	not assigned.unknown	0	0	0	unknown protein; LOCATED IN: endomembrane system; BEST Arabidopsis thaliana protein match is: unknown protein (TAIR:AT3G21352.1).
AT3G21352	-3.28	-1.82	-1.71	0		35.1	not assigned.no ontology	0	0	0	unknown protein | chr3:7519976-7520360 FORWARD
AT1G77990	-3.03	-3.45	-0.48	0		34.6	transport.sulphate	AST56, SULTR2;2	AST56; sulfate transmembrane transporter	sulfate transporter, putative, expressed	Symbols: AST56, SULTR2;2 | AST56; sulfate transmembrane transporter | chr1:29317899-29323352 REVERSE
AT1G23149	-2.45	-3.3	-0.85	0		35.2	not assigned.unknown	CPuORF29	CPuORF29 (Conserved peptide upstream open reading frame 29)	0	Symbols: CPuORF29 | CPuORF29 (Conserved peptide upstream open reading frame 29) | chr1:8206549-8207618 FORWARD
AT5G24120	-0.93	-3.26	-0.46	0		27.3.85	RNA.regulation of transcription.sigma like plant	SIGE, SIG5, ATSIG5	SIGE (SIGMA FACTOR E); DNA binding / DNA-directed RNA polymerase/ sigma factor/ transcription factor	RNA polymerase sigma factor, putative, expressed	Symbols: SIGE, SIG5, ATSIG5 | SIGE (SIGMA FACTOR E); DNA binding / DNA-directed RNA polymerase/ sigma factor/ transcription factor | chr5:8157551-8160229 REVERSE
AT4G19760	-3.11	-1.12	-1	0		20.1	stress.biotic	0	0	glycosyl hydrolase, putative, expressed	catalytic/ cation binding / chitinase/ hydrolase, hydrolyzing O-glycosyl compounds | chr4:10750381-10752028 FORWARD
AT1G13080	-1.38	-2.02	-1.83	0		26.1	misc.cytochrome P450	CYP71B2	CYP71B2 (CYTOCHROME P450 71B2); electron carrier/ heme binding / iron ion binding / monooxygenase/ oxygen binding	cytochrome P450, putative, expressed	Symbols: CYP71B2 | CYP71B2 (CYTOCHROME P450 71B2); electron carrier/ heme binding / iron ion binding / monooxygenase/ oxygen binding | chr1:4459187-4460940 FORWARD
AT4G12330	-1.01	-3.13	-0.76	0		16.8.3.3	secondary metabolism.flavonoids.dihydroflavonols.flavonoid 3-monooxygenase	CYP706A7	CYP706A7; electron carrier/ heme binding / iron ion binding / monooxygenase/ oxygen binding	cytochrome P450, putative, expressed	Symbols: CYP706A7 | CYP706A7; electron carrier/ heme binding / iron ion binding / monooxygenase/ oxygen binding | chr4:7317560-7319739 REVERSE
AT3G60420	-3	-1.04	-0.93	0		35.2	not assigned.unknown	0	0	phosphoglycerate mutase, putative, expressed	LOCATED IN: cellular_component unknown; EXPRESSED IN: 17 plant structures; EXPRESSED DURING: 10 growth stages; CONTAINS InterPro DOMAIN/s: Phosphoglycerate mutase (InterPro:IPR013078); BEST Arabidopsis thaliana protein match is: unknown protein (TAIR:AT3G60450.1); Has 196 Blast hits to 165 proteins in 65 species: Archae - 0; Bacteria - 41; Metazoa - 2; Fungi - 34; Plants - 58; Viruses - 0; Other …
AT5G04730	-1.53	-0.97	-1.7	0		35.2	not assigned.unknown	0	0	expressed protein	unknown protein | chr5:1364101-1367394 REVERSE
AT5G22890	-1.1	-2.82	-0.69	0		27.3.11	RNA.regulation of transcription.C2H2 zinc finger family	0	0	ZOS8-14 - C2H2 zinc finger protein, expressed	zinc finger (C2H2 type) family protein | chr5:7653257-7654724 REVERSE
AT5G64110	-2.69	-1.9	-1.04	0		26.12	misc.peroxidases	0	0	peroxidase precursor, putative, expressed	peroxidase, putative | chr5:25654345-25656030 REVERSE
AT1G07720	-1.94	-2.73	-0.51	0		11.1.10	lipid metabolism.FA synthesis and FA elongation.beta ketoacyl CoA synthase	KCS3	KCS3 (3-KETOACYL-COA SYNTHASE 3); acyltransferase/ catalytic/ transferase, transferring acyl groups other than amino-acyl groups	3-ketoacyl-CoA synthase precursor, putative, expressed	Symbols: KCS3 | KCS3 (3-KETOACYL-COA SYNTHASE 3); acyltransferase/ catalytic/ transferase, transferring acyl groups other than amino-acyl groups | chr1:2390655-2392453 REVERSE
AT2G37450	-2.69	-1.21	-0.91	0		33.99	development.unspecified	0	0	integral membrane protein DUF6 containing protein, expressed	nodulin MtN21 family protein | chr2:15722568-15724937 REVERSE
AT1G23160	-2.16	-2.59	-1.53	0		17.2.3	hormone metabolism.auxin.induced-regulated-responsive-activated	0	0	OsGH3.11 - Probable indole-3-acetic acid-amido synthetase, expressed	auxin-responsive GH3 family protein | chr1:8209232-8211325 FORWARD
AT3G09400	-2.51	-2.63	-0.8	0		29.4	protein.postranslational modification	PLL3	PLL3; catalytic/ protein serine/threonine phosphatase	protein phosphatase 2C, putative, expressed	Symbols: PLL3 | PLL3; catalytic/ protein serine/threonine phosphatase | chr3:2891235-2893532 REVERSE
AT4G27310	-2.61	-0.55	-0.88	0		27.3.7	RNA.regulation of transcription.C2C2(Zn) CO-like, Constans-like zinc finger family	0	0	B-box zinc finger family protein, putative, expressed	zinc finger (B-box type) family protein | chr4:13675638-13676910 FORWARD
AT3G46530	-1.32	-2.55	-0.6	0		20.1	stress.biotic	RPP13	RPP13 (RECOGNITION OF PERONOSPORA PARASITICA 13); ATP binding	NBS-LRR disease resistance protein, putative, expressed	Symbols: RPP13 | RPP13 (RECOGNITION OF PERONOSPORA PARASITICA 13); ATP binding | chr3:17130367-17133338 REVERSE
AT3G25790	-1.28	-2.54	-0.89	0		27.3.20	RNA.regulation of transcription.G2-like transcription factor family, GARP	NIGT1.3/HHO1	0	MYB family transcription factor, putative, expressed	myb family transcription factor | chr3:9413127-9415003 FORWARD
AT4G13620	-0.95	-2.42	-0.41	0		27.3.3	RNA.regulation of transcription.AP2/EREBP, APETALA2/Ethylene-responsive element binding protein family	0	0	ethylene-responsive transcription factor, putative, expressed	AP2 domain-containing transcription factor, putative | chr4:7932138-7933542 FORWARD
AT2G31085	-2.43	-0.83	-0.49	0		33.99	development.unspecified	CLE6	CLE6 (CLAVATA3/ESR-RELATED 6); protein binding / receptor binding	0	Symbols: CLE6 | CLE6 (CLAVATA3/ESR-RELATED 6); protein binding / receptor binding | chr2:13254178-13254706 FORWARD
AT1G07610	-2.11	-2.41	-0.54	0		15.2	metal handling.binding, chelation and storage	MT1C	MT1C; copper ion binding	0	Symbols: MT1C | MT1C; copper ion binding | chr1:2341542-2342123 FORWARD
AT1G13600	-0.91	-1.44	-1.37	0		27.3.35	RNA.regulation of transcription.bZIP transcription factor family	AtbZIP58	AtbZIP58 (Arabidopsis thaliana basic leucine-zipper 58); DNA binding / protein heterodimerization/ protein homodimerization/ transcription factor	bZIP transcription factor domain containing protein, expressed	Symbols: AtbZIP58 | AtbZIP58 (Arabidopsis thaliana basic leucine-zipper 58); DNA binding / protein heterodimerization/ protein homodimerization/ transcription factor | chr1:4650787-4651469 REVERSE
AT1G25550	-0.51	-2.35	-0.55	0		27.3.20	RNA.regulation of transcription.G2-like transcription factor family, GARP	NIGT1.1/HHO3	0	MYB family transcription factor, putative, expressed	myb family transcription factor | chr1:8976434-8978093 FORWARD
AT1G54740	-1.11	-2.3	-0.92	0		29.2.1.99.99	protein.synthesis.ribosomal protein.unknown.unknown	0	0	expressed protein	FUNCTIONS IN: molecular_function unknown; INVOLVED IN: biological_process unknown; EXPRESSED IN: 21 plant structures; EXPRESSED DURING: 14 growth stages; BEST Arabidopsis thaliana protein match is: structural constituent of ribosome (TAIR:AT1G22110.1); Has 479 Blast hits to 317 proteins in 60 species: Archae - 0; Bacteria - 25; Metazoa - 81; Fungi - 16; Plants - 88; Viruses - 0; Other Eukaryotes …
AT3G14060	-1.17	-1.42	-1.33	0		35.2	not assigned.unknown	0	0	0	unknown protein | chr3:4657046-4657601 REVERSE
AT5G57660	-2.26	-1.66	-0.39	0		27.3.7	RNA.regulation of transcription.C2C2(Zn) CO-like, Constans-like zinc finger family	ATCOL5, COL5	zinc finger (B-box type) family protein	CCT/B-box zinc finger protein, putative, expressed	Symbols: ATCOL5, COL5 | zinc finger (B-box type) family protein | chr5:23355464-23356989 FORWARD
AT4G37300	-1.78	-2.26	-0.42	0		35.2	not assigned.unknown	MEE59	MEE59 (maternal effect embryo arrest 59)	expressed protein	Symbols: MEE59 | MEE59 (maternal effect embryo arrest 59) | chr4:17554641-17555861 FORWARD
AT2G34790	-0.96	-0.81	-1.32	0		26.8	misc.nitrilases, *nitrile lyases, berberine bridge enzymes, reticuline oxidases, troponine reductases	MEE23, EDA28	MEE23 (MATERNAL EFFECT EMBRYO ARREST 23); FAD binding / catalytic/ electron carrier/ oxidoreductase	reticuline oxidase-like protein precursor, putative, expressed	Symbols: MEE23, EDA28 | MEE23 (MATERNAL EFFECT EMBRYO ARREST 23); FAD binding / catalytic/ electron carrier/ oxidoreductase | chr2:14673840-14677270 REVERSE
AT1G66760	-1.76	-2.2	-0.44	0		34.99	transport.misc	0	0	MATE efflux family protein, putative, expressed	MATE efflux family protein | chr1:24901978-24904443 FORWARD
AT1G32928	-0.99	-2.19	-0.82	0		35.2	not assigned.unknown	0	0	0	unknown protein | chr1:11931203-11931801 FORWARD
AT3G30770	-2.2	-2.04	-0.85	0		35.2	not assigned.unknown	0	0	0	ATP binding / aminoacyl-tRNA ligase/ nucleotide binding | chr3:12445493-12448085 FORWARD
AT4G37550	-2.15	-1.48	-0.84	0		26.1	misc.misc2	0	0	acetamidase, putative, expressed	formamidase, putative / formamide amidohydrolase, putative | chr4:17643581-17645830 FORWARD
AT2G47160	-2.13	-1.8	-0.54	0		34.18	transport.unspecified anions	BOR1	BOR1 (REQUIRES HIGH BORON 1); anion exchanger/ boron transporter	boron transporter protein, putative, expressed	Symbols: BOR1 | BOR1 (REQUIRES HIGH BORON 1); anion exchanger/ boron transporter | chr2:19357478-19361147 REVERSE
AT5G26280	-1.39	-2.12	-0.6	0		35.1	not assigned.no ontology	0	0	ubiquitin carboxyl-terminal hydrolase, putative, expressed	meprin and TRAF homology domain-containing protein / MATH domain-containing protein | chr5:9208711-9210572 FORWARD
AT4G00230	-0.61	-0.68	-1.24	0		29.5.1	protein.degradation.subtilases	XSP1	XSP1 (xylem serine peptidase 1); identical protein binding / serine-type endopeptidase	OsSub58 - Putative Subtilisin homologue, expressed	Symbols: XSP1 | XSP1 (xylem serine peptidase 1); identical protein binding / serine-type endopeptidase | chr4:93923-97454 FORWARD
AT4G17490	-0.54	-1.27	-1.23	0		17.5.2	hormone metabolism.ethylene.signal transduction	ATERF6, ERF-6-6	ATERF6 (ETHYLENE RESPONSIVE ELEMENT BINDING FACTOR 6); DNA binding / transcription factor	AP2 domain containing protein, expressed	Symbols: ATERF6, ERF-6-6 | ATERF6 (ETHYLENE RESPONSIVE ELEMENT BINDING FACTOR 6); DNA binding / transcription factor | chr4:9752824-9753867 REVERSE
AT4G33960	-2.02	-2.02	-0.52	0		35.2	not assigned.unknown	0	0	0	unknown protein | chr4:16277366-16277779 FORWARD
AT5G60270	-0.6	-1.88	-1.21	0		29.4	protein.postranslational modification	0	0	receptor like protein kinase, putative, expressed	lectin protein kinase family protein | chr5:24257745-24260043 FORWARD
AT4G07820	-2	-1.75	-0.68	0		20.1	stress.biotic	0	0	SCP-like extracellular protein, expressed	pathogenesis-related protein, putative | chr4:4636764-4637450 REVERSE
AT1G30270	-1.52	-2	-0.7	0		29.4	protein.postranslational modification	CIPK23, SnRK3.23, ATCIPK23, LKS1	CIPK23 (CBL-INTERACTING PROTEIN KINASE 23); kinase/ protein binding / protein serine/threonine kinase	CAMK_KIN1/SNF1/Nim1_like.28 - CAMK includes calcium/calmodulin depedent protein kinases, expressed	Symbols: CIPK23, SnRK3.23, ATCIPK23, LKS1 | CIPK23 (CBL-INTERACTING PROTEIN KINASE 23); kinase/ protein binding / protein serine/threonine kinase | chr1:10654857-10658897 FORWARD
AT4G03460	-0.58	-1.12	-1.2	0		31.1	cell.organisation	0	0	ankyrin repeat family protein, putative, expressed	ankyrin repeat family protein | chr4:1536404-1540111 REVERSE
AT2G29110	-0.72	-1.84	-1.15	0		30.1	signalling.in sugar and nutrient physiology	ATGLR2.8, GLR2.8	ATGLR2.8; intracellular ligand-gated ion channel	glutamate receptor, putative, expressed	Symbols: ATGLR2.8, GLR2.8 | ATGLR2.8; intracellular ligand-gated ion channel | chr2:12506880-12510552 REVERSE
AT1G13300	-1.83	-1.36	-1.03	0		27.3.20	RNA.regulation of transcription.G2-like transcription factor family, GARP	NIGT1.4/HRS1	0	MYB family transcription factor, putative, expressed	myb family transcription factor | chr1:4556892-4558708 FORWARD
AT4G39670	-1.34	-0.54	-1.11	0		35.2	not assigned.unknown	0	0	GLTP domain containing protein, putative, expressed	glycolipid binding / glycolipid transporter | chr4:18410172-18411000 FORWARD
AT4G21870	-1.8	-1.27	-0.88	0		20.2.1	stress.abiotic.heat	0	0	hsp20/alpha crystallin family protein, putative, expressed	26.5 kDa class P-related heat shock protein (HSP26.5-P) | chr4:11603568-11604331 REVERSE
AT2G26980	-1.68	-1.85	-0.59	0		29.4	protein.postranslational modification	CIPK3	CIPK3 (CBL-INTERACTING PROTEIN KINASE 3); kinase/ protein kinase/ protein serine/threonine kinase	CAMK_KIN1/SNF1/Nim1_like.5 - CAMK includes calcium/calmodulin depedent protein kinases, expressed	Symbols: CIPK3 | CIPK3 (CBL-INTERACTING PROTEIN KINASE 3); kinase/ protein kinase/ protein serine/threonine kinase | chr2:11514703-11518505 REVERSE
AT1G19960	-1.75	-1.41	-0.47	0		35.2	not assigned.unknown	0	0	0	FUNCTIONS IN: molecular_function unknown; INVOLVED IN: biological_process unknown; LOCATED IN: cellular_component unknown; EXPRESSED IN: 21 plant structures; EXPRESSED DURING: 13 growth stages; BEST Arabidopsis thaliana protein match is: transmembrane receptor (TAIR:AT2G32140.1); Has 41 Blast hits to 41 proteins in 16 species: Archae - 0; Bacteria - 2; Metazoa - 25; Fungi - 0; Plants - 9; Viruses…
AT1G60740	-1.56	-1.71	-0.84	0		21.5	redox.peroxiredoxin	0	0	peroxiredoxin, putative, expressed	peroxiredoxin type 2, putative | chr1:22361074-22361952 FORWARD
AT5G52760	-0.44	-1.69	-0.81	0		35.1	not assigned.no ontology	0	0	heavy metal-associated domain containing protein, expressed	heavy-metal-associated domain-containing protein | chr5:21386824-21387703 FORWARD
AT3G26610	-0.71	-1.69	-0.52	0		10.6.3	cell wall.degradation.pectate lyases and polygalacturonases	0	0	polygalacturonase, putative, expressed	polygalacturonase, putative / pectinase, putative | chr3:9776960-9780499 FORWARD
AT5G04230	-1.67	-1.52	-0.5	0		16.2.1.1	secondary metabolism.phenylpropanoids.lignin biosynthesis.PAL	PAL3, ATPAL3	PAL3 (PHENYL ALANINE AMMONIA-LYASE 3); phenylalanine ammonia-lyase	phenylalanine ammonia-lyase, putative, expressed	Symbols: PAL3, ATPAL3 | PAL3 (PHENYL ALANINE AMMONIA-LYASE 3); phenylalanine ammonia-lyase | chr5:1160831-1163775 FORWARD
AT2G25680	-0.68	-1.59	-1	0		35.2	not assigned.unknown	MOT1	MOT1 (molybdate transporter 1); molybdate ion transmembrane transporter/ sulfate transmembrane transporter	sulfate transporter, putative, expressed	Symbols: MOT1 | MOT1 (molybdate transporter 1); molybdate ion transmembrane transporter/ sulfate transmembrane transporter | chr2:10933061-10934551 REVERSE
AT3G28345	-0.57	-1.61	-0.94	0		34.16	transport.ABC transporters and multidrug resistance systems	0	0	multidrug resistance protein, putative, expressed	ABC transporter family protein | chr3:10593753-10598775 REVERSE
AT1G44446	-1.61	-0.59	-0.9	0		19.16	tetrapyrrole synthesis.chlorophyll b synthase	CH1, ATCAO, CAO	CH1 (CHLORINA 1); chlorophyllide a oxygenase	chlorophyllide a oxygenase, chloroplast precursor, putative, expressed	Symbols: CH1, ATCAO, CAO | CH1 (CHLORINA 1); chlorophyllide a oxygenase | chr1:16848359-16851224 REVERSE
AT1G16170	-1.61	-1.53	-0.63	0		35.2	not assigned.unknown	0	0	expressed protein	unknown protein | chr1:5538732-5539821 REVERSE
AT5G15830	-1.19	-1.01	-0.97	0		27.3.35	RNA.regulation of transcription.bZIP transcription factor family	AtbZIP3	AtbZIP3 (Arabidopsis thaliana basic leucine-zipper 3); DNA binding / transcription factor	bZIP transcription factor domain containing protein, expressed	Symbols: AtbZIP3 | AtbZIP3 (Arabidopsis thaliana basic leucine-zipper 3); DNA binding / transcription factor | chr5:5168543-5169361 FORWARD
AT4G16920	-0.59	-1.54	-0.83	0		20.1.7	stress.biotic.PR-proteins	0	0	NBS-LRR disease resistance protein, putative, expressed	disease resistance protein (TIR-NBS-LRR class), putative | chr4:9519173-9525691 REVERSE
AT1G80050	-1.57	-0.78	-0.44	0		23.3.1.1	nucleotide metabolism.salvage.phosphoribosyltransferases.aprt	APT2, ATAPT2	APT2 (ADENINE PHOSPHORIBOSYL TRANSFERASE 2); adenine phosphoribosyltransferase/ phosphate transmembrane transporter	phosphoribosyl transferase, putative, expressed	Symbols: APT2, ATAPT2 | APT2 (ADENINE PHOSPHORIBOSYL TRANSFERASE 2); adenine phosphoribosyltransferase/ phosphate transmembrane transporter | chr1:30111514-30113324 REVERSE
AT2G41560	-1.2	-1.53	-0.56	0		30.3	signalling.calcium	ACA4	ACA4 (AUTO-INHIBITED CA(2+)-ATPASE, ISOFORM 4); calcium-transporting ATPase/ calmodulin binding	calcium-transporting ATPase, plasma membrane-type, putative, expressed	Symbols: ACA4 | ACA4 (AUTO-INHIBITED CA(2+)-ATPASE, ISOFORM 4); calcium-transporting ATPase/ calmodulin binding | chr2:17332084-17337269 REVERSE
AT3G47250	-0.96	-1.52	-0.59	0		35.2	not assigned.unknown	0	0	plant protein of unknown function domain containing protein, expressed	unknown protein | chr3:17399877-17401696 REVERSE
AT5G59080	-1.54	-0.64	-0.82	0		35.2	not assigned.unknown	0	0	expressed protein	unknown protein | chr5:23847405-23848557 REVERSE
AT4G15233	-0.83	-1.5	-0.58	0		34.16	transport.ABC transporters and multidrug resistance systems	0	0	pleiotropic drug resistance protein 15, putative, expressed	ATP binding / ATPase/ nucleoside-triphosphatase/ nucleotide binding | chr4:8688292-8694432 FORWARD
AT4G37070	-1.33	-1.15	-0.87	0		33.1	development.storage proteins	PLP1, PLA IVA	patatin, putative	patatin, putative, expressed	Symbols: PLP1, PLA IVA | patatin, putative | chr4:17464785-17467109 REVERSE
AT1G76430	-1.5	-0.69	-0.63	0		34.7	transport.phosphate	0	0	inorganic phosphate transporter, putative, expressed	phosphate transporter family protein | chr1:28678935-28681995 REVERSE
AT4G34930	-1.36	-1.46	-0.72	0		11.9.3	lipid metabolism.lipid degradation.lysophospholipases	0	0	ki1 protein, putative, expressed	1-phosphatidylinositol phosphodiesterase-related | chr4:16637322-16638872 FORWARD
AT2G38820	-1.04	-0.75	-0.83	0		35.2	not assigned.unknown	0	0	plant-specific domain TIGR01615 family protein, expressed	unknown protein | chr2:16221836-16223662 FORWARD
AT5G48620	-0.55	-1.15	-0.82	0		20.1.7	stress.biotic.PR-proteins	0	0	disease resistance protein RPM1, putative, expressed	disease resistance protein (CC-NBS-LRR class), putative | chr5:19716476-19721452 FORWARD
AT5G06270	-1.4	-1.45	-0.53	0		35.2	not assigned.unknown	0	0	expressed protein	unknown protein | chr5:1912550-1913674 FORWARD
AT1G70880	-0.83	-1.09	-0.82	0		20.2.99	stress.abiotic.unspecified	0	0	pathogenesis-related Bet v I family protein, putative, expressed	Bet v I allergen family protein | chr1:26722881-26723778 REVERSE
AT1G73885	-1.14	-0.87	-0.82	0		35.2	not assigned.unknown	0	0	expressed protein	unknown protein | chr1:27786864-27787708 FORWARD
AT2G19990	-1.46	-0.67	-0.71	0		20.1	stress.biotic	PR-1-LIKE	PR-1-LIKE (PATHOGENESIS-RELATED PROTEIN-1-LIKE)	SCP-like extracellular protein, expressed	Symbols: PR-1-LIKE | PR-1-LIKE (PATHOGENESIS-RELATED PROTEIN-1-LIKE) | chr2:8629984-8630688 REVERSE
AT1G66600	-0.68	-1.27	-0.78	0		27.3.32	RNA.regulation of transcription.WRKY domain transcription factor family	WRKY63, ATWRKY63	WRKY63; transcription factor	WRKY48, expressed	Symbols: WRKY63, ATWRKY63 | WRKY63; transcription factor | chr1:24848320-24849364 FORWARD
AT2G04795	-0.9	-1.04	-0.78	0		35.2	not assigned.unknown	0	0	0	unknown protein | chr2:1682953-1683475 FORWARD
AT2G44380	-1.23	-1.36	-0.74	0		35.1.26	not assigned.no ontology.DC1 domain containing protein	0	0	DC1 domain-containing protein, putative, expressed	DC1 domain-containing protein | chr2:18323461-18324428 REVERSE
AT1G49032	-1.3	-1.08	-0.74	0		35.2	not assigned.unknown	0	0	0	unknown protein | chr1:18138268-18139005 FORWARD
AT1G25560	-0.77	-1.38	-0.52	0		27.3.3	RNA.regulation of transcription.AP2/EREBP, APETALA2/Ethylene-responsive element binding protein family	TEM1	TEM1 (TEMPRANILLO 1); transcription factor	B3 DNA binding domain containing protein, expressed	Symbols: TEM1 | TEM1 (TEMPRANILLO 1); transcription factor | chr1:8981677-8983041 REVERSE
AT2G43570	-1.2	-1.38	-0.41	0		20.1	stress.biotic	0	0	CHIT1 - Chitinase family protein precursor, expressed	chitinase, putative | chr2:18076224-18077463 REVERSE
AT4G36040	-0.87	-1.17	-0.69	0		20.2.1	stress.abiotic.heat	0	0	heat shock protein DnaJ, putative, expressed	DNAJ heat shock N-terminal domain-containing protein (J11) | chr4:17049171-17050274 REVERSE
AT5G27350	-1.02	-0.91	-0.68	0		34.2	transport.sugars	SFP1	SFP1; carbohydrate transmembrane transporter/ sugar:hydrogen symporter	transporter family protein, putative, expressed	Symbols: SFP1 | SFP1; carbohydrate transmembrane transporter/ sugar:hydrogen symporter | chr5:9648667-9654426 FORWARD
AT5G07680	-1.15	-1.05	-0.67	0		33.99	development.unspecified	ANAC080, ANAC079, ATNAC4	ANAC080 (ARABIDOPSIS NAC DOMAIN CONTAINING PROTEIN 80); transcription factor	no apical meristem protein, putative, expressed	Symbols: ANAC080, ANAC079, ATNAC4 | ANAC080 (ARABIDOPSIS NAC DOMAIN CONTAINING PROTEIN 80); transcription factor | chr5:2435875-2437480 FORWARD
AT1G09415	-0.8	-1	-0.67	0		27.3.99	RNA.regulation of transcription.unclassified	NIMIN-3	NIMIN-3 (NIM1-INTERACTING 3)	0	Symbols: NIMIN-3 | NIMIN-3 (NIM1-INTERACTING 3) | chr1:3037754-3038408 REVERSE
AT1G22275	-0.6	-1.21	-0.66	0		28.99	DNA.unspecified	ZYP1b, ZYP1	ZYP1b	synaptonemal complex protein 2, putative, expressed	Symbols: ZYP1b, ZYP1 | ZYP1b | chr1:7867133-7872618 FORWARD
AT4G18010	-1.04	-1.3	-0.53	0		3.4.1	minor CHO metabolism.myo-inositol.poly-phosphatases	IP5PII, AT5PTASE2	AT5PTASE2 (MYO-INOSITOL POLYPHOSPHATE 5-PHOSPHATASE 2); inositol-polyphosphate 5-phosphatase	endonuclease/exonuclease/phosphatase family domain containing protein, expressed	Symbols: IP5PII, AT5PTASE2 | AT5PTASE2 (MYO-INOSITOL POLYPHOSPHATE 5-PHOSPHATASE 2); inositol-polyphosphate 5-phosphatase | chr4:9991012-9994420 REVERSE
AT1G46768	-1.18	-1.18	-0.61	0		27.3.3	RNA.regulation of transcription.AP2/EREBP, APETALA2/Ethylene-responsive element binding protein family	RAP2.1	RAP2.1 (related to AP2 1); DNA binding / transcription factor	AP2 domain containing protein, expressed	Symbols: RAP2.1 | RAP2.1 (related to AP2 1); DNA binding / transcription factor | chr1:17265701-17266536 REVERSE
AT1G60160	-1.13	-0.94	-0.6	0		34.15	transport.potassium	0	0	potassium transporter, putative, expressed	potassium transporter family protein | chr1:22188114-22191395 REVERSE
AT5G24270	-1.11	-1	-0.59	0		30.3	signalling.calcium	SOS3, CBL4	SOS3 (SALT OVERLY SENSITIVE 3); calcium ion binding / calcium-dependent protein serine/threonine phosphatase	calcineurin B, putative, expressed	Symbols: SOS3, CBL4 | SOS3 (SALT OVERLY SENSITIVE 3); calcium ion binding / calcium-dependent protein serine/threonine phosphatase | chr5:8238781-8240366 REVERSE
AT4G15990	-1.19	-0.91	-0.59	0		35.2	not assigned.unknown	0	0	0	unknown protein | chr4:9061269-9061676 REVERSE
AT5G36870	-1.03	-1.16	-0.55	0		3.6	minor CHO metabolism.callose	ATGSL09, gsl09, atgsl9	ATGSL09 (glucan synthase-like 9); 1,3-beta-glucan synthase	1,3-beta-glucan synthase component domain containing protein, expressed	Symbols: ATGSL09, gsl09, atgsl9 | ATGSL09 (glucan synthase-like 9); 1,3-beta-glucan synthase | chr5:14518316-14533930 FORWARD
AT5G09720	-0.62	-1	-0.53	0		34.14	transport.unspecified cations	0	0	CorA-like magnesium transporter protein, putative, expressed	metal ion transmembrane transporter | chr5:3011735-3014399 REVERSE
AT1G70780	-0.46	-1.05	-0.52	0		35.2	not assigned.unknown	0	0	expressed protein	unknown protein | chr1:26695166-26696392 REVERSE
AT5G60850	-0.77	-1.16	-0.41	0		27.3.8	RNA.regulation of transcription.C2C2(Zn) DOF zinc finger family	OBP4	OBP4; DNA binding / transcription factor	dof zinc finger domain containing protein, putative, expressed	Symbols: OBP4 | OBP4; DNA binding / transcription factor | chr5:24480449-24481873 FORWARD
AT5G53160	-0.65	-1.11	-0.43	0		35.2	not assigned.unknown	0	0	CAPIP1, putative, expressed	unknown protein | chr5:21560718-21562260 FORWARD
AT5G14940	-0.77	-1.09	-0.41	0		34.13	transport.peptides and oligopeptides	0	0	peptide transporter PTR2, putative, expressed	proton-dependent oligopeptide transport (POT) family protein | chr5:4831748-4834395 REVERSE
AT4G34560	-1.06	-0.55	-0.38	0		35.2	not assigned.unknown	0	0	0	unknown protein | chr4:16507635-16508754 FORWARD
region_G	TvsC	TTvsCC	TTCvsCCC	TTCCvsCCCC		Bincode	Description	Symbol	Symbol name	Name
AT5G65390	0	1.25	0.54	0.36		10.5.1.1	cell wall.cell wall proteins.AGPs.AGP	AGP7	AGP7	0	Symbols: AGP7 | AGP7 | chr5:26128584-26129338 REVERSE
AT3G05890	0	1.32	0.61	0.43		20.2.3	stress.abiotic.drought/salt	RCI2B	RCI2B (RARE-COLD-INDUCIBLE 2B)	OsRCI2-10 - Hydrophobic protein LTI6A, expressed	Symbols: RCI2B | RCI2B (RARE-COLD-INDUCIBLE 2B) | chr3:1757631-1758492 REVERSE
AT4G12880	0	1.03	0.38	0.47		26.19	misc.plastocyanin-like	0	0	plastocyanin-like domain containing protein, putative, expressed	plastocyanin-like domain-containing protein | chr4:7544381-7545327 REVERSE
AT4G30650	0	2.03	0.88	0.48		20.2.3	stress.abiotic.drought/salt	0	0	OsRCI2-11 - Hydrophobic protein OSR8, expressed	hydrophobic protein, putative / low temperature and salt responsive protein, putative | chr4:14954320-14954968 FORWARD
AT1G08090	0	0.71	1.46	0.61		34.4	transport.nitrate	ATNRT2:1, NRT2, NRT2;1AT, ACH1, LIN1, ATNRT2.1, NRT2.1	ATNRT2:1 (NITRATE TRANSPORTER 2:1); nitrate transmembrane transporter	transporter, major facilitator family, putative, expressed	Symbols: ATNRT2:1, NRT2, NRT2;1AT, ACH1, LIN1, ATNRT2.1, NRT2.1 | ATNRT2:1 (NITRATE TRANSPORTER 2:1); nitrate transmembrane transporter | chr1:2524076-2526164 FORWARD
AT5G17450	0	1.64	0.66	0.62		15.2	metal handling.binding, chelation and storage	0	0	heavy metal-associated domain containing protein, expressed	heavy-metal-associated domain-containing protein / copper chaperone (CCH)-related | chr5:5755322-5756888 FORWARD
AT1G76790	0	1.2	0.53	0.68		16.1	secondary metabolism.simple phenols	0	0	O-methyltransferase, putative, expressed	O-methyltransferase family 2 protein | chr1:28822186-28823673 REVERSE
AT1G52790	0	1.18	0.54	0.7		26.14	misc.oxygenases	0	0	oxidoreductase, 2OG-FeII oxygenase domain containing protein, putative, expressed	oxidoreductase, 2OG-Fe(II) oxygenase family protein | chr1:19662194-19663301 REVERSE
AT4G20240	0	1.18	0.52	0.82		26.1	misc.cytochrome P450	CYP71A27	CYP71A27; electron carrier/ heme binding / iron ion binding / monooxygenase/ oxygen binding	cytochrome P450, putative, expressed	Symbols: CYP71A27 | CYP71A27; electron carrier/ heme binding / iron ion binding / monooxygenase/ oxygen binding | chr4:10931493-10934212 REVERSE
AT5G66815	0	1.63	0.7	0.82		35.2	not assigned.unknown	0	0	conserved hypothetical protein	unknown protein | chr5:26677365-26677865 FORWARD
AT3G44940	0	0.9	0.88	1.07		35.2	not assigned.unknown	0	0	expressed protein	unknown protein | chr3:16413334-16415266 REVERSE
AT4G25810	0	0.9	0.89	1.12		10.7	cell wall.modification	XTR6, XTH23	XTR6 (XYLOGLUCAN ENDOTRANSGLYCOSYLASE 6); hydrolase, acting on glycosyl bonds / hydrolase, hydrolyzing O-glycosyl compounds / xyloglucan:xyloglucosyl transferase	glycosyl hydrolases family 16, putative, expressed	Symbols: XTR6, XTH23 | XTR6 (XYLOGLUCAN ENDOTRANSGLYCOSYLASE 6); hydrolase, acting on glycosyl bonds / hydrolase, hydrolyzing O-glycosyl compounds / xyloglucan:xyloglucosyl transferase | chr4:13128643-13129884 FORWARD
AT1G76952	0	1.46	1.06	1.19		33.99	development.unspecified	IDL5	IDL5 (INFLORESCENCE DEFICIENT IN ABSCISSION (IDA)-LIKE 5)	0	Symbols: IDL5 | IDL5 (INFLORESCENCE DEFICIENT IN ABSCISSION (IDA)-LIKE 5) | chr1:28914284-28914952 REVERSE
AT1G19050	0	0.37	2.54	1.56		27.3.5	RNA.regulation of transcription.ARR	ARR7	ARR7 (RESPONSE REGULATOR 7); transcription regulator/ two-component response regulator	response regulator receiver domain containing protein, expressed	Symbols: ARR7 | ARR7 (RESPONSE REGULATOR 7); transcription regulator/ two-component response regulator | chr1:6577833-6579178 REVERSE
AT5G35935	0	0.78	0.86	2.67		28.1.1.3	DNA.synthesis/chromatin structure.retrotransposon/transposase.copia-like retrotransposon	0	0	#N/A	transposable element gene | chr5:14083388-14089891 REVERSE
region_H	TvsC	TTvsCC	TTCvsCCC	TTCCvsCCCC		Bincode	Description	Symbol	Symbol name	Name
AT5G52860	0	-5.09	2.47	1.42		34.16	transport.ABC transporters and multidrug resistance systems	0	0	ABC-2 type transporter domain containing protein, expressed	ABC transporter family protein | chr5:21419776-21421567 REVERSE
AT2G20880	0	-3.39	1.71	2.12		27.3.3	RNA.regulation of transcription.AP2/EREBP, APETALA2/Ethylene-responsive element binding protein family	0	0	AP2 domain containing protein, expressed	AP2 domain-containing transcription factor, putative | chr2:8985973-8987263 FORWARD
AT3G63110	0	-3.03	1.03	0.53		17.4.1	hormone metabolism.cytokinin.synthesis-degradation	ATIPT3, IPT3	ATIPT3 (ARABIDOPSIS THALIANA ISOPENTENYLTRANSFERASE 3); ATP binding / tRNA isopentenyltransferase/ transferase, transferring alkyl or aryl (other than methyl) groups	IPP transferase, putative, expressed	Symbols: ATIPT3, IPT3 | ATIPT3 (ARABIDOPSIS THALIANA ISOPENTENYLTRANSFERASE 3); ATP binding / tRNA isopentenyltransferase/ transferase, transferring alkyl or aryl (other than methyl) groups | chr3:23318076-23319540 REVERSE
AT1G78090	0	-2.98	0.82	0.48		3.2.2	minor CHO metabolism.trehalose.TPP	ATTPPB	ATTPPB (TREHALOSE-6-PHOSPHATE PHOSPHATASE); trehalose-phosphatase	uncharacterized glycosyl hydrolase Rv2006/MT2062, putative, expressed	Symbols: ATTPPB | ATTPPB (TREHALOSE-6-PHOSPHATE PHOSPHATASE); trehalose-phosphatase | chr1:29373889-29376504 FORWARD
AT4G12432	0	-2.49	2.41	2.01		35.2	not assigned.unknown	CPuORF26	CPuORF26 (Conserved peptide upstream open reading frame 26)	0	Symbols: CPuORF26 | CPuORF26 (Conserved peptide upstream open reading frame 26) | chr4:7365257-7368730 REVERSE
AT1G77120	0	-2.19	2.48	-0.99		5.3	fermentation.ADH	ADH1, ADH, ATADH, ATADH1	ADH1 (ALCOHOL DEHYDROGENASE 1); alcohol dehydrogenase	dehydrogenase, putative, expressed	Symbols: ADH1, ADH, ATADH, ATADH1 | ADH1 (ALCOHOL DEHYDROGENASE 1); alcohol dehydrogenase | chr1:28975394-28977417 FORWARD
AT3G29000	0	-2.19	-0.54	0.52		30.3	signalling.calcium	0	0	EF hand family protein, putative	calcium-binding EF hand family protein | chr3:11005779-11006414 FORWARD
AT4G04745	0	-2.06	1.24	0.93		35.2	not assigned.unknown	0	0	0	unknown protein | chr4:2412754-2413328 REVERSE
AT3G47420	0	-1.98	0.59	1.15		34.98	transport.membrane system unknown	0	0	transporter, major facilitator family, putative, expressed	glycerol-3-phosphate transporter, putative / glycerol 3-phosphate permease, putative | chr3:17472342-17475258 REVERSE
AT5G51440	0	-1.97	1.81	1.36		20.2.1	stress.abiotic.heat	0	0	heat shock 22 kDa protein, mitochondrial precursor, putative, expressed	23.5 kDa mitochondrial small heat shock protein (HSP23.5-M) | chr5:20891163-20892211 FORWARD
AT3G28600	0	-1.85	1.81	1.17		29.5.9	protein.degradation.AAA type	0	0	ATPase 3, putative, expressed	ATP binding / ATPase/ nucleoside-triphosphatase/ nucleotide binding | chr3:10722437-10723995 FORWARD
AT1G04770	0	-1.78	1.27	1.05		33.99	development.unspecified	0	0	tetratricopeptide repeat domain containing protein, expressed	male sterility MS5 family protein | chr1:1336371-1337849 REVERSE
AT5G62430	0	-1.71	-0.9	1.33		27.3.8	RNA.regulation of transcription.C2C2(Zn) DOF zinc finger family	CDF1	CDF1 (CYCLING DOF FACTOR 1); DNA binding / protein binding / transcription factor	expressed protein	Symbols: CDF1 | CDF1 (CYCLING DOF FACTOR 1); DNA binding / protein binding / transcription factor | chr5:25069093-25070934 REVERSE
AT1G77760	0	-1.64	-0.61	0.48		12.1.1	N-metabolism.nitrate metabolism.NR	NIA1, GNR1, NR1	NIA1 (NITRATE REDUCTASE 1); nitrate reductase	nitrate reductase, putative, expressed	Symbols: NIA1, GNR1, NR1 | NIA1 (NITRATE REDUCTASE 1); nitrate reductase | chr1:29235803-29239445 REVERSE
AT4G03060	0	-1.61	1.67	0.9		16.5.1.1.1.11	secondary metabolism.sulfur-containing.glucosinolates.synthesis.aliphatic.glucosinolate 2-oxoglutarate-dependent dioxygenase (AOP)	AOP2	AOP2 (ALKENYL HYDROXALKYL PRODUCING 2); oxidoreductase, acting on paired donors, with incorporation or reduction of molecular oxygen, 2-oxoglutarate as one donor, and incorporation of one atom each of oxygen into both donors	#N/A	Symbols: AOP2 | AOP2 (ALKENYL HYDROXALKYL PRODUCING 2); oxidoreductase, acting on paired donors, with incorporation or reduction of molecular oxygen, 2-oxoglutarate as one donor, and incorporation of one atom each of oxygen into both donors | chr4:1351980-1353854 REVERSE
AT5G54130	0	-1.5	0.73	0.39		30.3	signalling.calcium	0	0	endonuclease/exonuclease/phosphatase family domain containing protein, expressed	calcium-binding EF hand family protein | chr5:21962600-21965604 FORWARD
AT3G15650	0	-1.49	1.46	1		11.9.3.2	lipid metabolism.lipid degradation.lysophospholipases.carboxylesterase	0	0	acyl-protein thioesterase, putative, expressed	phospholipase/carboxylesterase family protein | chr3:5305926-5307968 FORWARD
AT2G02061	0	-1.45	1.09	1.47		35.2	not assigned.unknown	0	0	regulatory protein, putative, expressed	unknown protein | chr2:498025-499559 FORWARD
AT3G26290	0	-1.38	1.21	1.25		26.1	misc.cytochrome P450	CYP71B26	CYP71B26; electron carrier/ heme binding / iron ion binding / monooxygenase/ oxygen binding	cytochrome P450 71E1, putative, expressed	Symbols: CYP71B26 | CYP71B26; electron carrier/ heme binding / iron ion binding / monooxygenase/ oxygen binding | chr3:9632682-9634470 REVERSE
AT1G62180	0	-1.35	1.36	0.83		14.2	S-assimilation.APR	APR2, APSR, PRH43, PRH, ATAPR2	APR2 (5ADENYLYLPHOSPHOSULFATE REDUCTASE 2); adenylyl-sulfate reductase/ phosphoadenylyl-sulfate reductase (thioredoxin)	OsAPRL1 adenosine 5\'-phosphosulfate reductase-like OsAPRL1, expressed	Symbols: APR2, APSR, PRH43, PRH, ATAPR2 | APR2 (5ADENYLYLPHOSPHOSULFATE REDUCTASE 2); adenylyl-sulfate reductase/ phosphoadenylyl-sulfate reductase (thioredoxin) | chr1:22975530-22977602 REVERSE
AT5G58900	0	-1.33	1.35	0.65		27.3.26	RNA.regulation of transcription.MYB-related transcription factor family	0	0	MYB family transcription factor, putative, expressed	myb family transcription factor | chr5:23783123-23785334 REVERSE
AT5G24660	0	-1.17	2.61	2.36		35.2	not assigned.unknown	LSU2	LSU2 (RESPONSE TO LOW SULFUR 2)	UP-9A, putative, expressed	Symbols: LSU2 | LSU2 (RESPONSE TO LOW SULFUR 2) | chr5:8443279-8443834 REVERSE
AT1G72180	0	-1.14	0.48	0.6		30.2.11	signalling.receptor kinases.leucine rich repeat XI	0	0	receptor-like protein kinase HAIKU2 precursor, putative, expressed	leucine-rich repeat transmembrane protein kinase, putative | chr1:27162820-27167430 FORWARD
AT3G14200	0	-1.03	1.55	1.14		20.2.1	stress.abiotic.heat	0	0	heat shock protein DnaJ, putative, expressed	DNAJ heat shock N-terminal domain-containing protein | chr3:4712574-4714653 REVERSE
AT1G19450	0	-0.85	1.34	0.47		34.2	transport.sugars	0	0	transporter family protein, putative, expressed	integral membrane protein, putative / sugar transporter family protein | chr1:6731434-6734882 REVERSE
AT2G37440	0	-0.79	1.22	0.98		28.1	DNA.synthesis/chromatin structure	0	0	type I inositol-1,4,5-trisphosphate 5-phosphatase, putative, expressed	endonuclease/exonuclease/phosphatase family protein | chr2:15718053-15722108 FORWARD
AT2G26150	0	-0.68	1.99	1.31		20.2.1	stress.abiotic.heat	ATHSFA2, HSFA2	ATHSFA2; DNA binding / transcription factor	heat stress transcription factor, putative, expressed	Symbols: ATHSFA2, HSFA2 | ATHSFA2; DNA binding / transcription factor | chr2:11135682-11137396 FORWARD
AT4G00430	0	-0.65	0.87	1.1		34.19.1	transport.Major Intrinsic Proteins.PIP	TMP-C, PIP1;4, PIP1E	PIP1;4 (PLASMA MEMBRANE INTRINSIC PROTEIN 1;4); water channel	aquaporin protein, putative, expressed	Symbols: TMP-C, PIP1;4, PIP1E | PIP1;4 (PLASMA MEMBRANE INTRINSIC PROTEIN 1;4); water channel | chr4:185450-187627 REVERSE
AT4G39770	0	-0.61	1.58	1.4		3.2.2	minor CHO metabolism.trehalose.TPP	0	0	uncharacterized glycosyl hydrolase Rv2006/MT2062, putative, expressed	trehalose-6-phosphate phosphatase, putative | chr4:18448980-18451293 REVERSE
AT3G58990	0	-0.38	1.02	0.75		16.5.1.1.1.4	secondary metabolism.sulfur-containing.glucosinolates.synthesis.aliphatic.methylthioalkylmalate isomerase small subunit (MAM-IS)	0	0	3-isopropylmalate dehydratase small subunit 2, putative, expressed	aconitase C-terminal domain-containing protein | chr3:21797058-21798303 REVERSE
AT5G24180	0	0.89	-1.72	-1.05		11.9.2	lipid metabolism.lipid degradation.lipases	0	0	lipase class 3 family protein, putative, expressed	lipase class 3-related | chr5:8195600-8197119 FORWARD
AT2G05160	0	1.72	-1.54	-0.71		27.3.99	RNA.regulation of transcription.unclassified	0	0	zinc finger family protein, putative, expressed	zinc finger (CCCH-type) family protein / RNA recognition motif (RRM)-containing protein | chr2:1858543-1861895 REVERSE
AT5G18670	0	0.55	-1.51	-0.65		2.2.2.1.2	major CHO metabolism.degradation.starch.starch cleavage.beta amylase	BMY3, BAM9	BMY3; beta-amylase/ catalytic/ cation binding	beta-amylase, putative, expressed	Symbols: BMY3, BAM9 | BMY3; beta-amylase/ catalytic/ cation binding | chr5:6225956-6228132 FORWARD
AT5G46090	0	1.17	-1.34	-0.72		35.2	not assigned.unknown	0	0	expressed protein	unknown protein | chr5:18693485-18694129 FORWARD
AT5G28770	0	0.86	-1.33	-0.63		27.3.35	RNA.regulation of transcription.bZIP transcription factor family	BZO2H3	BZO2H3; DNA binding / protein heterodimerization/ transcription factor	bZIP transcription factor domain containing protein, expressed	Symbols: BZO2H3 | BZO2H3; DNA binding / protein heterodimerization/ transcription factor | chr5:10796459-10798222 REVERSE
AT3G09020	0	0.94	-1.29	-0.7		26.2	misc.UDP glucosyl and glucoronyl transferases	0	0	glycosyltransferase sugar-binding region containing DXD motif, putative, expressed	alpha 1,4-glycosyltransferase family protein / glycosyltransferase sugar-binding DXD motif-containing protein | chr3:2753307-2754621 FORWARD
AT2G25735	0	0.78	-1.28	-0.64		35.2	not assigned.unknown	0	0	expressed protein	unknown protein | chr2:10975060-10975759 REVERSE
AT5G06570	0	0.55	-1.26	-0.66		35.1	not assigned.no ontology	0	0	gibberellin receptor GID1L2, putative, expressed	hydrolase | chr5:2007990-2011041 REVERSE
AT4G36410	0	2.5	-1.25	-0.43		29.5.11.3	protein.degradation.ubiquitin.E2	UBC17	UBC17 (UBIQUITIN-CONJUGATING ENZYME 17); small conjugating protein ligase/ ubiquitin-protein ligase	ubiquitin-conjugating enzyme E2 W, putative, expressed	Symbols: UBC17 | UBC17 (UBIQUITIN-CONJUGATING ENZYME 17); small conjugating protein ligase/ ubiquitin-protein ligase | chr4:17201922-17202988 FORWARD
AT3G03870	0	1.32	-1.24	-0.66		35.2	not assigned.unknown	0	0	expressed protein	unknown protein | chr3:995217-997410 FORWARD
AT4G31875	0	1.57	-1.23	-0.81		35.2	not assigned.unknown	0	0	0	unknown protein | chr4:15411701-15412289 REVERSE
AT1G19660	0	0.81	-1.22	-0.55		20.2.4	stress.abiotic.touch/wounding	0	0	wound responsive protein, putative, expressed	wound-responsive family protein | chr1:6799981-6802685 REVERSE
AT4G15300	0	0.86	-1.17	-1.19		26.1	misc.cytochrome P450	CYP702A2	CYP702A2; electron carrier/ heme binding / iron ion binding / monooxygenase/ oxygen binding	cytochrome P450, putative, expressed	Symbols: CYP702A2 | CYP702A2; electron carrier/ heme binding / iron ion binding / monooxygenase/ oxygen binding | chr4:8730723-8732748 REVERSE
AT4G35750	0	0.66	-1.13	-0.57		30.5	signalling.G-proteins	0	0	rho-GTPase-activating protein-related, putative, expressed	Rho-GTPase-activating protein-related | chr4:16940507-16941862 REVERSE
AT3G07310	0	0.79	-1.11	-0.58		35.2	not assigned.unknown	0	0	expressed protein	unknown protein | chr3:2327818-2329801 REVERSE
AT1G27290	0	0.54	-1.1	-0.49		35.2	not assigned.unknown	0	0	expressed protein	unknown protein | chr1:9481532-9482912 FORWARD
AT1G11260	0	0.7	-1.07	-0.86		34.2	transport.sugars	STP1, ATSTP1	STP1 (SUGAR TRANSPORTER 1); carbohydrate transmembrane transporter/ sugar:hydrogen symporter	transporter family protein, putative, expressed	Symbols: STP1, ATSTP1 | STP1 (SUGAR TRANSPORTER 1); carbohydrate transmembrane transporter/ sugar:hydrogen symporter | chr1:3777328-3780337 FORWARD
AT4G18940	0	1.25	-1.05	-0.9		35.1	not assigned.no ontology	0	0	cyclic phosphodiesterase, putative, expressed	cyclic phosphodiesterase, putative | chr4:10372732-10373612 FORWARD
AT3G19580	0	0.44	-1	-0.39		27.3.11	RNA.regulation of transcription.C2H2 zinc finger family	AZF2	AZF2 (ARABIDOPSIS ZINC-FINGER PROTEIN 2); DNA binding / nucleic acid binding / transcription factor/ transcription repressor/ zinc ion binding	ZOS12-09 - C2H2 zinc finger protein, expressed	Symbols: AZF2 | AZF2 (ARABIDOPSIS ZINC-FINGER PROTEIN 2); DNA binding / nucleic acid binding / transcription factor/ transcription repressor/ zinc ion binding | chr3:6803166-6804233 REVERSE
AT2G45170	0	1.12	-0.91	-0.62		29.5.2	protein.degradation.autophagy	ATATG8E, ATG8E	AtATG8e; microtubule binding	autophagy-related protein, putative, expressed	Symbols: ATATG8E, ATG8E | AtATG8e; microtubule binding | chr2:18624264-18625717 FORWARD
AT2G19810	0	1.64	-0.84	-0.58		27.3.12	RNA.regulation of transcription.C3H zinc finger family	0	0	zinc finger/CCCH transcription factor, putative, expressed	zinc finger (CCCH-type) family protein | chr2:8550313-8551858 FORWARD
AT3G30775	0	1.51	-0.76	-0.8		13.2.2.2	amino acid metabolism.degradation.glutamate family.proline	ERD5, PRODH, AT-POX, ATPOX, ATPDH, PRO1	ERD5 (EARLY RESPONSIVE TO DEHYDRATION 5); proline dehydrogenase	proline oxidase, mitochondrial precursor, putative, expressed	Symbols: ERD5, PRODH, AT-POX, ATPOX, ATPDH, PRO1 | ERD5 (EARLY RESPONSIVE TO DEHYDRATION 5); proline dehydrogenase | chr3:12448636-12451248 REVERSE
AT5G18130	0	1.17	-0.71	-0.55		35.2	not assigned.unknown	0	0	expressed protein	unknown protein | chr5:5995480-5997498 FORWARD
AT4G28250	0	2.27	-0.4	0.47		10.7	cell wall.modification	ATEXPB3, EXPB3, ATHEXP BETA 1.6	ATEXPB3 (ARABIDOPSIS THALIANA EXPANSIN B3)	expansin precursor, putative, expressed	Symbols: ATEXPB3, EXPB3, ATHEXP BETA 1.6 | ATEXPB3 (ARABIDOPSIS THALIANA EXPANSIN B3) | chr4:14000038-14002069 REVERSE
AT4G37220	0	2.41	1.22	-0.9		35.1	not assigned.no ontology	0	0	cold acclimation protein WCOR413, putative, expressed	stress-responsive protein, putative | chr4:17515080-17516162 FORWARD
AT3G55970	0	1.23	1.24	-1.15		16.8.1	secondary metabolism.flavonoids.anthocyanins	0	0	flavonol synthase/flavanone 3-hydroxylase, putative, expressed	oxidoreductase, 2OG-Fe(II) oxygenase family protein | chr3:20766735-20769324 REVERSE
region_I	TvsC	TTvsCC	TTCvsCCC	TTCCvsCCCC		Bincode	Description	Symbol	Symbol name	Name
AT2G26695	0	-1000	-1.33	-1.38		27.4	RNA.RNA binding	0	0	zinc finger family protein, putative, expressed	binding / zinc ion binding | chr2:11365098-11365965 FORWARD
AT5G37260	0	-1.75	-2.7	-1.09		27.3.26	RNA.regulation of transcription.MYB-related transcription factor family	RVE2, CIR1	RVE2 (REVEILLE 2); DNA binding / transcription factor	MYB family transcription factor, putative, expressed	Symbols: RVE2, CIR1 | RVE2 (REVEILLE 2); DNA binding / transcription factor | chr5:14751344-14753088 REVERSE
AT5G04200	0	-0.55	-2.59	-0.96		29.5	protein.degradation	AtMC9	AtMC9 (metacaspase 9); cysteine-type peptidase	ICE-like protease p20 domain containing protein, putative, expressed	Symbols: AtMC9 | AtMC9 (metacaspase 9); cysteine-type peptidase | chr5:1153790-1155040 FORWARD
AT1G43790	0	-0.63	-2.52	-0.49		35.2	not assigned.unknown	TED6	TED6 (TRACHEARY ELEMENT DIFFERENTIATION-RELATED 6)	0	Symbols: TED6 | TED6 (TRACHEARY ELEMENT DIFFERENTIATION-RELATED 6) | chr1:16575895-16576417 FORWARD
AT4G15360	0	-0.84	-1.02	-1.28		26.1	misc.cytochrome P450	CYP705A3	CYP705A3; electron carrier/ heme binding / iron ion binding / monooxygenase/ oxygen binding	cytochrome P450, putative, expressed	Symbols: CYP705A3 | CYP705A3; electron carrier/ heme binding / iron ion binding / monooxygenase/ oxygen binding | chr4:8770185-8771899 FORWARD
AT1G11185	0	-1.2	-0.56	-0.93		35.1	not assigned.no ontology	0	0	#N/A	other RNA | chr1:3749510-3750035 FORWARD
AT1G61750	0	-1.38	-1.46	-0.55		29.4	protein.postranslational modification	0	0	cysteine-rich repeat secretory protein 55 precursor, putative, expressed	FUNCTIONS IN: molecular_function unknown; INVOLVED IN: biological_process unknown; LOCATED IN: endomembrane system; EXPRESSED IN: root; CONTAINS InterPro DOMAIN/s: Protein of unknown function DUF26 (InterPro:IPR002902); BEST Arabidopsis thaliana protein match is: protein kinase-related (TAIR:AT1G63600.1); Has 5451 Blast hits to 2391 proteins in 173 species: Archae - 4; Bacteria - 562; Metazoa - 1…
AT1G23840	0	-2.42	-0.72	-0.67		35.2	not assigned.unknown	0	0	0	unknown protein | chr1:8424297-8425376 REVERSE
AT5G61600	0	-0.48	-1.41	-0.39		17.5.2	hormone metabolism.ethylene.signal transduction	ERF104	ethylene-responsive element-binding family protein	AP2 domain containing protein, expressed	Symbols: ERF104 | ethylene-responsive element-binding family protein | chr5:24766386-24767430 REVERSE
AT1G73300	0	-1.13	-1.07	-0.82		29.5.5	protein.degradation.serine protease	scpl2	scpl2 (serine carboxypeptidase-like 2); serine-type carboxypeptidase	OsSCP44 - Putative Serine Carboxypeptidase homologue, expressed	Symbols: scpl2 | scpl2 (serine carboxypeptidase-like 2); serine-type carboxypeptidase | chr1:27559673-27562048 REVERSE
AT4G18170	0	-1.22	-0.56	-0.82		27.3.32	RNA.regulation of transcription.WRKY domain transcription factor family	WRKY28, ATWRKY28	WRKY28; transcription factor	WRKY16, expressed	Symbols: WRKY28, ATWRKY28 | WRKY28; transcription factor | chr4:10061373-10062841 FORWARD
AT3G07350	0	-2.28	-0.94	-0.73		35.2	not assigned.unknown	0	0	plant-specific domain TIGR01615 family protein, expressed	unknown protein | chr3:2347468-2348791 FORWARD
AT1G16150	0	-0.43	-1.26	-0.5		30.2.25	signalling.receptor kinases.wall associated kinase	WAKL4	WAKL4 (WALL ASSOCIATED KINASE-LIKE 4); kinase	wall-associated kinase 1, putative, expressed	Symbols: WAKL4 | WAKL4 (WALL ASSOCIATED KINASE-LIKE 4); kinase | chr1:5532415-5534877 FORWARD
AT5G51970	0	-1.13	-0.51	-0.68		3.3	minor CHO metabolism.sugar alcohols	0	0	dehydrogenase, putative, expressed	sorbitol dehydrogenase, putative / L-iditol 2-dehydrogenase, putative | chr5:21111445-21113403 FORWARD
AT1G21130	0	-1.36	-0.74	-0.66		26.6	misc.O-methyl transferases	0	0	O-methyltransferase, putative, expressed	O-methyltransferase, putative | chr1:7399062-7400605 REVERSE
AT2G40000	0	-0.48	-1.14	-0.62		35.2	not assigned.unknown	HSPRO2, ATHSPRO2	HSPRO2 (ARABIDOPSIS ORTHOLOG OF SUGAR BEET HS1 PRO-1 2)	hs1, putative, expressed	Symbols: HSPRO2, ATHSPRO2 | HSPRO2 (ARABIDOPSIS ORTHOLOG OF SUGAR BEET HS1 PRO-1 2) | chr2:16700510-16702028 REVERSE
AT4G18205	0	-1.12	-0.52	-0.62		35.2	not assigned.unknown	0	0	purine permease, putative, expressed	FUNCTIONS IN: molecular_function unknown; INVOLVED IN: biological_process unknown; LOCATED IN: cellular_component unknown; CONTAINS InterPro DOMAIN/s: Protein of unknown function DUF250 (InterPro:IPR004853); BEST Arabidopsis thaliana protein match is: PUP7 (PURINE PERMEASE 7); purine transmembrane transporter (TAIR:AT4G18197.1); Has 282 Blast hits to 276 proteins in 29 species: Archae - 0; Bacter…
AT4G04630	0	-1.21	-0.55	-0.52		35.2	not assigned.unknown	0	0	DUF584 domain containing protein, putative, expressed	unknown protein | chr4:2331677-2332800 REVERSE
AT3G26720	0	-1.09	-0.47	-0.44		26.3.3	misc.gluco-, galacto- and mannosidases.alpha-mannosidase	0	0	lysosomal alpha-mannosidase precursor, putative, expressed	glycosyl hydrolase family 38 protein | chr3:9816581-9823186 FORWARD
region_L	TvsC	TTvsCC	TTCvsCCC	TTCCvsCCCC		Bincode	Description	Symbol	Symbol name	Name
AT2G35860	1.04	1.28	0.4	0.35		35.1	not assigned.no ontology	FLA16	FLA16 (FASCICLIN-LIKE ARABINOGALACTAN PROTEIN 16 PRECURSOR)	fasciclin domain containing protein, expressed	Symbols: FLA16 | FLA16 (FASCICLIN-LIKE ARABINOGALACTAN PROTEIN 16 PRECURSOR) | chr2:15059763-15062122 FORWARD
AT3G32040	1.88	1.56	1.01	0.38		16.1.1.10	secondary metabolism.isoprenoids.non-mevalonate pathway.geranylgeranyl pyrophosphate synthase	0	0	polyprenyl synthetase, putative, expressed	geranylgeranyl pyrophosphate synthase, putative / GGPP synthetase, putative / farnesyltranstransferase, putative | chr3:13047704-13049040 REVERSE
AT3G21230	1.33	0.98	0.35	0.4		16.2.1.3	secondary metabolism.phenylpropanoids.lignin biosynthesis.4CL	4CL5	4CL5 (4-coumarate:CoA ligase 5); 4-coumarate-CoA ligase	AMP-binding domain containing protein, expressed	Symbols: 4CL5 | 4CL5 (4-coumarate:CoA ligase 5); 4-coumarate-CoA ligase | chr3:7448040-7452000 REVERSE
AT3G06035	0.63	1.31	0.38	0.4		35.2	not assigned.unknown	0	0	uncharacterized GPI-anchored protein At5g19240 precursor, putative, expressed	unknown protein | chr3:1823099-1824216 REVERSE
AT4G01390	1.2	2.25	0.56	0.42		35.1	not assigned.no ontology	0	0	ubiquitin carboxyl-terminal hydrolase, putative, expressed	FUNCTIONS IN: molecular_function unknown; INVOLVED IN: biological_process unknown; EXPRESSED IN: stem, cotyledon, hypocotyl, root, leaf; EXPRESSED DURING: LP.06 six leaves visible, LP.04 four leaves visible; CONTAINS InterPro DOMAIN/s: TRAF-like (InterPro:IPR008974), MATH (InterPro:IPR002083); BEST Arabidopsis thaliana protein match is: meprin and TRAF homology domain-containing protein / MATH do…
AT4G35270	2.08	1.14	0.75	0.46		27.3.60	RNA.regulation of transcription.NIN-like bZIP-related family	0	0	NIN, putative, expressed	RWP-RK domain-containing protein | chr4:16777338-16780824 REVERSE
AT2G12400	0.56	1.22	0.49	0.49		35.2	not assigned.unknown	0	0	expressed protein	unknown protein | chr2:5004943-5008322 REVERSE
AT1G48500	1.32	1.2	0.53	0.5		35.2	not assigned.unknown	JAZ4, TIFY6A	JAZ4 (JASMONATE-ZIM-DOMAIN PROTEIN 4)	FAM10 family protein, putative, expressed	Symbols: JAZ4, TIFY6A | JAZ4 (JASMONATE-ZIM-DOMAIN PROTEIN 4) | chr1:17931476-17934662 FORWARD
AT1G78370	0.57	1.75	1.25	0.51		26.9	misc.glutathione S transferases	ATGSTU20	ATGSTU20 (GLUTATHIONE S-TRANSFERASE TAU 20); glutathione transferase	glutathione S-transferase, putative, expressed	Symbols: ATGSTU20 | ATGSTU20 (GLUTATHIONE S-TRANSFERASE TAU 20); glutathione transferase | chr1:29484269-29485290 REVERSE
AT5G66690	1.49	0.67	0.5	0.53		16.2.1	secondary metabolism.phenylpropanoids.lignin biosynthesis	UGT72E2	UGT72E2; UDP-glycosyltransferase/ coniferyl-alcohol glucosyltransferase/ transferase, transferring glycosyl groups	hydroquinone glucosyltransferase, putative, expressed	Symbols: UGT72E2 | UGT72E2; UDP-glycosyltransferase/ coniferyl-alcohol glucosyltransferase/ transferase, transferring glycosyl groups | chr5:26625080-26626793 FORWARD
AT3G24310	1.38	1.89	1.06	0.53		27.3.25	RNA.regulation of transcription.MYB domain transcription factor family	MYB305, ATMYB71	MYB305 (myb domain protein 305); DNA binding / transcription factor	MYB family transcription factor, putative, expressed	Symbols: MYB305, ATMYB71 | MYB305 (myb domain protein 305); DNA binding / transcription factor | chr3:8811131-8812364 REVERSE
AT5G49850	1.2	0.96	0.46	0.54		26.16	misc.myrosinases-lectin-jacalin	0	0	jacalin-like lectin domain containing protein, expressed	jacalin lectin family protein | chr5:20259908-20262585 REVERSE
AT3G21420	2.21	1.78	0.63	0.54		16.8.4	secondary metabolism.flavonoids.flavonols	0	0	leucoanthocyanidin dioxygenase, putative, expressed	oxidoreductase, 2OG-Fe(II) oxygenase family protein | chr3:7541477-7543518 FORWARD
AT5G25620	1.01	0.4	0.7	0.54		26.7	misc.oxidases - copper, flavone etc	YUC6	YUC6 (YUCCA6); FAD binding / NADP or NADPH binding / flavin-containing monooxygenase/ monooxygenase/ oxidoreductase	flavin monooxygenase, putative, expressed	Symbols: YUC6 | YUC6 (YUCCA6); FAD binding / NADP or NADPH binding / flavin-containing monooxygenase/ monooxygenase/ oxidoreductase | chr5:8935109-8938666 REVERSE
AT4G31910	2.27	0.41	0.65	0.55		16.2	secondary metabolism.phenylpropanoids	0	0	transferase family protein, putative, expressed	transferase family protein | chr4:15441082-15443900 FORWARD
AT3G48610	1.26	1.16	0.57	0.56		11.9.3.5	lipid metabolism.lipid degradation.lysophospholipases.phosphoinositide phospholipase C	0	0	phosphoesterase family protein, putative, expressed	phosphoesterase family protein | chr3:18011545-18014082 REVERSE
AT1G16500	1.32	0.8	0.95	0.57		35.2	not assigned.unknown	0	0	expressed protein	unknown protein | chr1:5639032-5640173 FORWARD
AT2G44940	1.31	0.98	0.96	0.57		27.3.3	RNA.regulation of transcription.AP2/EREBP, APETALA2/Ethylene-responsive element binding protein family	0	0	AP2 domain containing protein, expressed	AP2 domain-containing transcription factor TINY, putative | chr2:18537257-18538418 FORWARD
AT4G25250	0.77	1.14	2.37	0.57		26.18	misc.invertase/pectin methylesterase inhibitor family protein	0	0	invertase/pectin methylesterase inhibitor family protein, putative, expressed	invertase/pectin methylesterase inhibitor family protein | chr4:12934562-12935373 FORWARD
AT4G15393	1.72	0.95	0.59	0.58		26.1	misc.cytochrome P450	CYP702A5	CYP702A5; electron carrier/ heme binding / iron ion binding / monooxygenase	cytochrome P450, putative, expressed	Symbols: CYP702A5 | CYP702A5; electron carrier/ heme binding / iron ion binding / monooxygenase | chr4:8804120-8807203 FORWARD
AT2G38180	2.2	1.96	1.17	0.58		26.28	misc.GDSL-motif lipase	0	0	GDSL-like lipase/acylhydrolase, putative, expressed	GDSL-motif lipase/hydrolase family protein | chr2:15997114-15998906 FORWARD
AT4G29700	0.7	1.35	0.52	0.6		23.4.99	nucleotide metabolism.phosphotransfer and pyrophosphatases.misc	0	0	ectonucleotide pyrophosphatase/phosphodiesterase family member 1, putative, expressed	type I phosphodiesterase/nucleotide pyrophosphatase family protein | chr4:14543457-14545138 REVERSE
AT4G24415	1.27	0.64	0.73	0.6		32	micro RNA, natural antisense etc	MIR824A	MIR824a; miRNA	#N/A	Symbols: MIR824A | MIR824a; miRNA | chr4:12623536-12626432 FORWARD
AT5G61570	1.32	1.35	0.88	0.6		30.2.3	signalling.receptor kinases.leucine rich repeat III	0	0	inactive receptor kinase At2g26730 precursor, putative, expressed	protein kinase family protein | chr5:24758347-24760652 FORWARD
AT1G49450	1.6	1.93	0.86	0.61		28.1	DNA.synthesis/chromatin structure	0	0	WD-40 repeat family protein, putative, expressed	transducin family protein / WD-40 repeat family protein | chr1:18305541-18307557 FORWARD
AT5G25810	0.81	1.07	0.75	0.63		27.3.3	RNA.regulation of transcription.AP2/EREBP, APETALA2/Ethylene-responsive element binding protein family	tny	tny (TINY); DNA binding / transcription factor	ethylene-responsive transcription factor TINY, putative, expressed	Symbols: tny | tny (TINY); DNA binding / transcription factor | chr5:8986771-8987787 REVERSE
AT1G12420	1.7	1.58	0.41	0.64		13.99	amino acid metabolism.misc	ACR8	ACR8; amino acid binding	ACT domain containing protein, expressed	Symbols: ACR8 | ACR8; amino acid binding | chr1:4226362-4229138 REVERSE
AT3G03780	1.11	0.53	0.87	0.66		13.1.3.4.3	amino acid metabolism.synthesis.aspartate family.methionine.methionine synthase	ATMS2	AtMS2; 5-methyltetrahydropteroyltriglutamate-homocysteine S-methyltransferase/ methionine synthase	5-methyltetrahydropteroyltriglutamate--homocysteine methyltransferase, putative, expressed	Symbols: ATMS2 | AtMS2; 5-methyltetrahydropteroyltriglutamate-homocysteine S-methyltransferase/ methionine synthase | chr3:957235-960980 FORWARD
AT3G29630	1.92	0.98	0.76	0.68		16.8.3	secondary metabolism.flavonoids.dihydroflavonols	0	0	UDP-glucoronosyl and UDP-glucosyl transferase domain containing protein, expressed	glycosyltransferase family protein | chr3:11447028-11448609 REVERSE
AT1G68040	1.66	1.45	0.91	0.68		17.8.1	hormone metabolism.salicylic acid.synthesis-degradation	0	0	jasmonate O-methyltransferase, putative, expressed	S-adenosyl-L-methionine:carboxyl methyltransferase family protein | chr1:25502876-25505232 FORWARD
AT5G11790	0.99	1.59	0.58	0.7		34.23.1	transport.hormones.auxin	0	0	pollen-specific protein SF21, putative, expressed	Ndr family protein | chr5:3799550-3802792 FORWARD
AT4G27560	1.73	1.04	0.89	0.72		26.2	misc.UDP glucosyl and glucoronyl transferases	0	0	UDP-glucoronosyl and UDP-glucosyl transferase domain containing protein, expressed	glycosyltransferase family protein | chr4:13759841-13761559 REVERSE
AT3G22600	0.62	0.59	1.08	0.72		26.21	misc.protease inhibitor/seed storage/lipid transfer protein (LTP) family protein	0	0	LTPL78 - Protease inhibitor/seed storage/LTP family protein precursor, expressed	protease inhibitor/seed storage/lipid transfer protein (LTP) family protein | chr3:8006508-8007471 REVERSE
AT5G01820	1.68	1.65	0.79	0.73		29.4	protein.postranslational modification	ATSR1, SnRK3.15, CIPK14, ATCIPK14	ATSR1 (ARABIDOPSIS THALIANA SERINE/THREONINE PROTEIN KINASE 1); ATP binding / kinase/ protein kinase/ protein serine/threonine kinase	CAMK_KIN1/SNF1/Nim1_like.25 - CAMK includes calcium/calmodulin depedent protein kinases, expressed	Symbols: ATSR1, SnRK3.15, CIPK14, ATCIPK14 | ATSR1 (ARABIDOPSIS THALIANA SERINE/THREONINE PROTEIN KINASE 1); ATP binding / kinase/ protein kinase/ protein serine/threonine kinase | chr5:313193-315000 REVERSE
AT5G64850	1.68	1.2	0.42	0.75		35.2	not assigned.unknown	0	0	expressed protein	unknown protein | chr5:25921409-25923358 FORWARD
AT1G13930	0.55	0.4	1.18	0.75		20.2.3	stress.abiotic.drought/salt	0	0	expressed protein	Involved in response to salt stress. Knockout mutants are hypersensitive to salt stress. | chr1:4761042-4761725 FORWARD
AT2G25160	0.71	1.93	1.58	0.75		26.1	misc.cytochrome P450	CYP82F1	CYP82F1; electron carrier/ heme binding / iron ion binding / monooxygenase/ oxygen binding	cytochrome P450, putative, expressed	Symbols: CYP82F1 | CYP82F1; electron carrier/ heme binding / iron ion binding / monooxygenase/ oxygen binding | chr2:10709064-10711240 REVERSE
AT4G36010	1.36	1.52	0.91	0.77		20.1	stress.biotic	0	0	thaumatin, putative, expressed	pathogenesis-related thaumatin family protein | chr4:17039192-17041141 REVERSE
AT5G04840	2.4	0.51	1.25	0.77		27.3.35	RNA.regulation of transcription.bZIP transcription factor family	0	0	expressed protein	bZIP protein | chr5:1405294-1407934 FORWARD
AT4G36570	2.1	5.1	1.25	0.77		27.3.26	RNA.regulation of transcription.MYB-related transcription factor family	ATRL3	ATRL3 (ARABIDOPSIS RAD-LIKE 3); DNA binding / transcription factor	MYB family transcription factor, putative, expressed	Symbols: ATRL3 | ATRL3 (ARABIDOPSIS RAD-LIKE 3); DNA binding / transcription factor | chr4:17254660-17255716 FORWARD
AT5G19260	3.16	2.29	0.99	0.78		35.2	not assigned.unknown	0	0	expressed protein	unknown protein | chr5:6479400-6480446 REVERSE
AT2G22930	0.8	0.95	1.41	0.79		16.8.3	secondary metabolism.flavonoids.dihydroflavonols	0	0	UDP-glucoronosyl and UDP-glucosyl transferase domain containing protein, expressed	glycosyltransferase family protein | chr2:9759673-9761163 FORWARD
AT4G35320	0.72	1.17	0.73	0.8		35.2	not assigned.unknown	0	0	expressed protein	unknown protein | chr4:16805869-16806655 REVERSE
AT4G17670	2.94	1.52	0.94	0.8		33.99	development.unspecified	0	0	DUF581 domain containing protein, expressed	senescence-associated protein-related | chr4:9833661-9834727 REVERSE
AT1G80730	1.52	1.56	1.17	0.82		27.3.11	RNA.regulation of transcription.C2H2 zinc finger family	ZFP1, ATZFP1	ZFP1 (ZINC-FINGER PROTEIN 1); nucleic acid binding / transcription factor/ zinc ion binding	ZOS3-07 - C2H2 zinc finger protein, expressed	Symbols: ZFP1, ATZFP1 | ZFP1 (ZINC-FINGER PROTEIN 1); nucleic acid binding / transcription factor/ zinc ion binding | chr1:30339323-30340247 REVERSE
AT1G58170	0.53	0.6	1.15	0.84		20.1.7	stress.biotic.PR-proteins	0	0	dirigent, putative, expressed	disease resistance-responsive protein-related / dirigent protein-related | chr1:21536128-21536836 FORWARD
AT1G61930	1.9	0.82	1.21	0.85		35.2	not assigned.unknown	0	0	DUF584 domain containing protein, putative, expressed	unknown protein | chr1:22893101-22893976 FORWARD
AT3G17690	0.81	1.32	0.51	0.86		34.22	transport.cyclic nucleotide or calcium regulated channels	ATCNGC19, CNGC19	ATCNGC19; calmodulin binding / cyclic nucleotide binding / ion channel	cyclic nucleotide-gated ion channel, putative, expressed	Symbols: ATCNGC19, CNGC19 | ATCNGC19; calmodulin binding / cyclic nucleotide binding / ion channel | chr3:6045002-6048488 FORWARD
AT4G35160	0.74	1.43	0.56	0.89		16.2	secondary metabolism.phenylpropanoids	0	0	O-methyltransferase, putative, expressed	O-methyltransferase family 2 protein | chr4:16730760-16732811 REVERSE
AT5G11570	0.82	0.8	1.04	0.9		34.13	transport.peptides and oligopeptides	0	0	peptide transporter PTR2, putative, expressed	proton-dependent oligopeptide transport (POT) family protein | chr5:3715943-3718276 REVERSE
AT4G24130	1.19	1	0.55	0.94		35.2	not assigned.unknown	0	0	DUF538 domain containing protein, putative, expressed	unknown protein | chr4:12527753-12528593 FORWARD
AT2G35770	0.63	1.23	0.9	0.94		29.5.5	protein.degradation.serine protease	scpl28	scpl28 (serine carboxypeptidase-like 28); serine-type carboxypeptidase	OsSCP5 - Putative Serine Carboxypeptidase homologue, expressed	Symbols: scpl28 | scpl28 (serine carboxypeptidase-like 28); serine-type carboxypeptidase | chr2:15034037-15036518 REVERSE
AT5G17700	1.32	2.26	0.62	0.99		34.99	transport.misc	0	0	MATE efflux family protein, putative, expressed	MATE efflux family protein | chr5:5830581-5833901 REVERSE
AT1G73810	0.76	1.61	0.88	1.03		35.2	not assigned.unknown	0	0	DNA binding protein, putative, expressed	unknown protein | chr1:27752400-27755297 REVERSE
AT1G10480	0.87	1.47	1.14	1.06		27.3.11	RNA.regulation of transcription.C2H2 zinc finger family	ZFP5	ZFP5 (ZINC FINGER PROTEIN 5); nucleic acid binding / transcription factor/ zinc ion binding	ZOS1-08 - C2H2 zinc finger protein, expressed	Symbols: ZFP5 | ZFP5 (ZINC FINGER PROTEIN 5); nucleic acid binding / transcription factor/ zinc ion binding | chr1:3449691-3451226 FORWARD
AT1G64590	3.88	4.21	1.26	1.08		26.22	misc.short chain dehydrogenase/reductase (SDR)	0	0	retinol dehydrogenase, putative, expressed	short-chain dehydrogenase/reductase (SDR) family protein | chr1:23993533-23995509 FORWARD
AT3G44990	0.9	2.31	1.05	1.1		10.7	cell wall.modification	XTR8, ATXTR8	XTR8 (XYLOGLUCAN ENDO-TRANSGLYCOSYLASE-RELATED 8); hydrolase, acting on glycosyl bonds / xyloglucan:xyloglucosyl transferase	glycosyl hydrolases family 16, putative, expressed	Symbols: XTR8, ATXTR8 | XTR8 (XYLOGLUCAN ENDO-TRANSGLYCOSYLASE-RELATED 8); hydrolase, acting on glycosyl bonds / xyloglucan:xyloglucosyl transferase | chr3:16446975-16448764 REVERSE
AT3G50300	0.71	0.5	1.59	1.1		16.2	secondary metabolism.phenylpropanoids	0	0	transferase family protein, putative, expressed	transferase family protein | chr3:18643955-18645406 FORWARD
AT1G04240	0.6	1.11	1.42	1.12		27.3.40	RNA.regulation of transcription.Aux/IAA family	SHY2, IAA3	SHY2 (SHORT HYPOCOTYL 2); transcription factor	OsIAA31 - Auxin-responsive Aux/IAA gene family member, expressed	Symbols: SHY2, IAA3 | SHY2 (SHORT HYPOCOTYL 2); transcription factor | chr1:1128188-1129551 REVERSE
AT2G26480	1.64	0.88	0.52	1.15		26.2	misc.UDP glucosyl and glucoronyl transferases	UGT76D1	UGT76D1 (UDP-GLUCOSYL TRANSFERASE 76D1); UDP-glycosyltransferase/ quercetin 7-O-glucosyltransferase/ transferase, transferring glycosyl groups	cytokinin-N-glucosyltransferase 1, putative, expressed	Symbols: UGT76D1 | UGT76D1 (UDP-GLUCOSYL TRANSFERASE 76D1); UDP-glycosyltransferase/ quercetin 7-O-glucosyltransferase/ transferase, transferring glycosyl groups | chr2:11263963-11265684 FORWARD
AT2G34610	2.38	0.81	1.28	1.2		35.2	not assigned.unknown	0	0	expressed protein	unknown protein | chr2:14575392-14576517 FORWARD
AT1G62975	2.45	0.68	0.95	1.27		27.3.6	RNA.regulation of transcription.bHLH,Basic Helix-Loop-Helix family	0	0	helix-loop-helix DNA-binding protein, putative, expressed	basic helix-loop-helix (bHLH) family protein (bHLH125) | chr1:23328850-23330776 FORWARD
AT3G61400	0.98	5.72	1.53	1.27		17.5.1	hormone metabolism.ethylene.synthesis-degradation	0	0	1-aminocyclopropane-1-carboxylate oxidase homolog 4, putative, expressed	2-oxoglutarate-dependent dioxygenase, putative | chr3:22718956-22720397 FORWARD
AT1G68360	1.18	0.6	1.56	1.41		27.3.11	RNA.regulation of transcription.C2H2 zinc finger family	0	0	ZOS1-03 - C2H2 zinc finger protein, expressed	zinc finger protein-related | chr1:25621678-25622412 REVERSE
AT4G05100	3.2	0.77	0.93	1.55		27.3.25	RNA.regulation of transcription.MYB domain transcription factor family	AtMYB74	AtMYB74 (myb domain protein 74); DNA binding / transcription factor	MYB family transcription factor, putative, expressed	Symbols: AtMYB74 | AtMYB74 (myb domain protein 74); DNA binding / transcription factor | chr4:2618454-2619887 FORWARD
AT2G45560	1.2	1.31	1.74	1.83		26.1	misc.cytochrome P450	CYP76C1	CYP76C1; electron carrier/ heme binding / iron ion binding / monooxygenase	cytochrome P450, putative, expressed	Symbols: CYP76C1 | CYP76C1; electron carrier/ heme binding / iron ion binding / monooxygenase | chr2:18776052-18778510 REVERSE
AT1G70260	5.03	3.3	1.91	2.59		33.99	development.unspecified	0	0	auxin-induced protein 5NG4, putative, expressed	nodulin MtN21 family protein | chr1:26456844-26459450 REVERSE
region_M	TvsC	TTvsCC	TTCvsCCC	TTCCvsCCCC		Bincode	Description	Symbol	Symbol name	Name
AT4G33710	-1.97	-3.12	-1.04	1.96		20.1	stress.biotic	0	0	SCP-like extracellular protein, expressed	pathogenesis-related protein, putative | chr4:16181012-16181776 FORWARD
AT2G46830	-1.73	-0.4	-0.97	1.25		27.3.26	RNA.regulation of transcription.MYB-related transcription factor family	CCA1	CCA1 (CIRCADIAN CLOCK ASSOCIATED 1); DNA binding / transcription activator/ transcription factor/ transcription repressor	MYB family transcription factor, putative, expressed	Symbols: CCA1 | CCA1 (CIRCADIAN CLOCK ASSOCIATED 1); DNA binding / transcription activator/ transcription factor/ transcription repressor | chr2:19245672-19248909 FORWARD
AT3G12320	-1.42	-0.46	-0.9	1.37		35.2	not assigned.unknown	0	0	expressed protein	unknown protein | chr3:3923735-3925465 FORWARD
AT5G62360	-1.27	-2.61	-0.67	0.58		26.18	misc.invertase/pectin methylesterase inhibitor family protein	0	0	invertase/pectin methylesterase inhibitor family protein, putative, expressed	invertase/pectin methylesterase inhibitor family protein | chr5:25040649-25041462 FORWARD
AT3G47500	-0.88	-0.87	-0.55	1.14		27.3.8	RNA.regulation of transcription.C2C2(Zn) DOF zinc finger family	CDF3	CDF3 (CYCLING DOF FACTOR 3); DNA binding / protein binding / transcription factor	expressed protein	Symbols: CDF3 | CDF3 (CYCLING DOF FACTOR 3); DNA binding / protein binding / transcription factor | chr3:17504000-17506058 REVERSE
AT1G68740	-2.28	-3.48	-0.41	0.61		34.7	transport.phosphate	0	0	phosphate transporter 1, putative, expressed	EXS family protein / ERD1/XPR1/SYG1 family protein | chr1:25812449-25816657 REVERSE
AT4G19690	-3.05	-3.05	2.79	-2.71		34.12	transport.metal	IRT1	IRT1 (iron-regulated transporter 1); cadmium ion transmembrane transporter/ copper uptake transmembrane transporter/ iron ion transmembrane transporter/ manganese ion transmembrane transporter/ zinc ion transmembrane transporter	metal cation transporter, putative, expressed	Symbols: IRT1 | IRT1 (iron-regulated transporter 1); cadmium ion transmembrane transporter/ copper uptake transmembrane transporter/ iron ion transmembrane transporter/ manganese ion transmembrane transporter/ zinc ion transmembrane transporter | chr4:10707446-10709015 FORWARD
AT1G29930	-1.99	-2.96	1.71	-1.83		1.1.1.1	PS.lightreaction.photosystem II.LHC-II	CAB1, AB140, CAB140, LHCB1.3	CAB1 (CHLOROPHYLL A/B BINDING PROTEIN 1); chlorophyll binding	chlorophyll A-B binding protein, putative, expressed	Symbols: CAB1, AB140, CAB140, LHCB1.3 | CAB1 (CHLOROPHYLL A/B BINDING PROTEIN 1); chlorophyll binding | chr1:10478005-10479048 FORWARD
AT1G19530	-2.34	-1.35	0.41	-1.03		35.2	not assigned.unknown	0	0	expressed protein	unknown protein | chr1:6763915-6764971 FORWARD
AT2G16060	-2.02	-3.44	0.5	-1.02		21.3	redox.heme	GLB1, AHB1, ARATH GLB1, NSHB1, ATGLB1	AHB1 (ARABIDOPSIS HEMOGLOBIN 1); oxygen binding / oxygen transporter	non-symbiotic hemoglobin 2, putative, expressed	Symbols: GLB1, AHB1, ARATH GLB1, NSHB1, ATGLB1 | AHB1 (ARABIDOPSIS HEMOGLOBIN 1); oxygen binding / oxygen transporter | chr2:6982531-6983631 REVERSE
AT1G49570	-2.31	-1.63	0.39	-1.01		26.12	misc.peroxidases	0	0	peroxidase precursor, putative, expressed	peroxidase, putative | chr1:18347036-18348951 FORWARD
AT3G23150	-0.47	-1.61	0.78	-0.94		17.5.2	hormone metabolism.ethylene.signal transduction	ETR2	ETR2 (ethylene response 2); ethylene binding / glycogen synthase kinase 3/ protein histidine kinase/ receptor	ethylene receptor, putative, expressed	Symbols: ETR2 | ETR2 (ethylene response 2); ethylene binding / glycogen synthase kinase 3/ protein histidine kinase/ receptor | chr3:8254663-8257735 FORWARD
AT2G43620	-1.66	-2.38	0.54	-0.73		20.1	stress.biotic	0	0	CHIT3 - Chitinase family protein precursor, expressed	chitinase, putative | chr2:18093770-18095025 REVERSE
AT3G43190	-1.54	-1.66	0.89	-0.69		2.2.1.5	major CHO metabolism.degradation.sucrose.Susy	SUS4, ATSUS4	SUS4; UDP-glycosyltransferase/ sucrose synthase/ transferase, transferring glycosyl groups	sucrose synthase, putative, expressed	Symbols: SUS4, ATSUS4 | SUS4; UDP-glycosyltransferase/ sucrose synthase/ transferase, transferring glycosyl groups | chr3:15179020-15183989 REVERSE
AT5G15120	-0.73	-2.64	1.34	-0.59		35.2	not assigned.unknown	0	0	2-aminoethanethiol dioxygenase, putative, expressed	unknown protein | chr5:4898737-4900581 FORWARD
AT4G30450	-1.37	-2.37	0.47	0.38		35.1.40	not assigned.no ontology.glycine rich proteins	0	0	0	glycine-rich protein | chr4:14886027-14886675 REVERSE
AT1G74090	-0.95	-1.3	0.58	0.39		16.5.1.1.1.9	secondary metabolism.sulfur-containing.glucosinolates.synthesis.aliphatic.sulfotransferase	SOT18, ATSOT18, ATST5B	SOT18 (DESULFO-GLUCOSINOLATE SULFOTRANSFERASE 18); 3-methylthiopropyl-desulfoglucosinolate sulfotransferase/ 4-methylthiobutyl-desulfoglucosinolate sulfotransferase/ 5-methylthiopentyl-desulfoglucosinolate sulfotransferase/ 7-methylthioheptyl-desulfogluco	sulfotransferase domain containing protein, expressed	Symbols: SOT18, ATSOT18, ATST5B | SOT18 (DESULFO-GLUCOSINOLATE SULFOTRANSFERASE 18); 3-methylthiopropyl-desulfoglucosinolate sulfotransferase/ 4-methylthiobutyl-desulfoglucosinolate sulfotransferase/ 5-methylthiopentyl-desulfoglucosinolate sulfotransferase/ 7-methylthioheptyl-desulfogluco | chr1:27862909-27864193 FORWARD
AT2G25450	-1.39	-1.13	0.61	0.44		16.5.1.1.1.13	secondary metabolism.sulfur-containing.glucosinolates.synthesis.aliphatic.2-oxoglutarate-dependent dioxygenase	0	0	1-aminocyclopropane-1-carboxylate oxidase homolog 4, putative, expressed	2-oxoglutarate-dependent dioxygenase, putative | chr2:10829916-10831655 REVERSE
AT2G38460	-0.98	-1.92	0.64	0.47		34.12	transport.metal	ATIREG1	ATIREG1 (IRON-REGULATED PROTEIN 1); transporter	ferroportin1 domain containing protein, expressed	Symbols: ATIREG1 | ATIREG1 (IRON-REGULATED PROTEIN 1); transporter | chr2:16103311-16106177 FORWARD
AT5G24030	-1.36	-2.51	0.48	0.51		34.9	transport.metabolite transporters at the mitochondrial membrane	SLAH3	SLAH3 (SLAC1 HOMOLOGUE 3); transporter	C4-dicarboxylate transporter/malic acid transport protein, expressed	Symbols: SLAH3 | SLAH3 (SLAC1 HOMOLOGUE 3); transporter | chr5:8118317-8122784 REVERSE
AT5G38450	-1.54	-1.89	0.5	0.53		26.1	misc.cytochrome P450	CYP735A1	CYP735A1; electron carrier/ heme binding / iron ion binding / monooxygenase/ oxygen binding	cytochrome P450 72A1, putative, expressed	Symbols: CYP735A1 | CYP735A1; electron carrier/ heme binding / iron ion binding / monooxygenase/ oxygen binding | chr5:15393754-15397279 REVERSE
AT1G62280	-1.18	-2.71	0.86	0.54		34.9	transport.metabolite transporters at the mitochondrial membrane	SLAH1	SLAH1 (SLAC1 HOMOLOGUE 1); transporter	C4-dicarboxylate transporter/malic acid transport protein domain containing protein, expressed	Symbols: SLAH1 | SLAH1 (SLAC1 HOMOLOGUE 1); transporter | chr1:23007147-23008585 REVERSE
AT4G29140	-0.96	-1.06	1.25	0.56		34.16	transport.ABC transporters and multidrug resistance systems	0	0	MATE domain containing protein, expressed	MATE efflux protein-related | chr4:14368919-14370892 FORWARD
AT5G23220	-3.59	-4.36	1.06	0.57		16.2	secondary metabolism.phenylpropanoids	NIC3	NIC3 (NICOTINAMIDASE 3); catalytic/ nicotinamidase	isochorismatase family protein, putative, expressed	Symbols: NIC3 | NIC3 (NICOTINAMIDASE 3); catalytic/ nicotinamidase | chr5:7819816-7820676 REVERSE
AT2G33020	-1.51	-1.05	0.53	0.58		30.2.99	signalling.receptor kinases.misc	AtRLP24	AtRLP24 (Receptor Like Protein 24); kinase/ protein binding	verticillium wilt disease resistance protein precursor, putative, expressed	Symbols: AtRLP24 | AtRLP24 (Receptor Like Protein 24); kinase/ protein binding | chr2:14013874-14016516 REVERSE
AT3G01260	-2.44	-1.15	0.71	0.59		3.5	minor CHO metabolism.others	0	0	aldose 1-epimerase, putative, expressed	aldose 1-epimerase/ carbohydrate binding / catalytic/ isomerase | chr3:80176-82005 REVERSE
AT1G12110	-2.63	-3.78	0.82	0.67		34.4	transport.nitrate	NRT1.1, CHL1-1, NRT1, B-1, ATNRT1, CHL1	NRT1.1; nitrate transmembrane transporter/ transporter	peptide transporter PTR2, putative, expressed	Symbols: NRT1.1, CHL1-1, NRT1, B-1, ATNRT1, CHL1 | NRT1.1; nitrate transmembrane transporter/ transporter | chr1:4105233-4109545 FORWARD
AT3G61590	-0.51	-1.04	1.01	0.71		29.5.11.4.3.2	protein.degradation.ubiquitin.E3.SCF.FBOX	HWS, HS	HWS (HAWAIIAN SKIRT); ubiquitin-protein ligase	OsFBK5 - F-box domain and kelch repeat containing protein, expressed	Symbols: HWS, HS | HWS (HAWAIIAN SKIRT); ubiquitin-protein ligase | chr3:22791962-22794330 FORWARD
AT2G33790	-1.31	-0.41	0.41	0.72		20.2.99	stress.abiotic.unspecified	ATAGP30, AGP30	AGP30 (ARABINOGALACTAN PROTEIN30)	POEI43 - Pollen Ole e I allergen and extensin family protein precursor, putative, expressed	Symbols: ATAGP30, AGP30 | AGP30 (ARABINOGALACTAN PROTEIN30) | chr2:14293561-14295271 REVERSE
AT5G04950	-2.93	-2.1	0.92	0.72		15.2	metal handling.binding, chelation and storage	NAS1, ATNAS1	NAS1 (NICOTIANAMINE SYNTHASE 1); nicotianamine synthase	nicotianamine synthase, putative, expressed	Symbols: NAS1, ATNAS1 | NAS1 (NICOTIANAMINE SYNTHASE 1); nicotianamine synthase | chr5:1457645-1458890 REVERSE
AT3G60700	-2.76	-3.04	1.29	0.72		35.2	not assigned.unknown	0	0	0	unknown protein | chr3:22438402-22439205 FORWARD
AT5G24920	-2.43	-1.25	2.4	0.78		35.2	not assigned.unknown	AtGDU5	AtGDU5 (Arabidopsis thaliana GLUTAMINE DUMPER 5)	GDU1, putative, expressed	Symbols: AtGDU5 | AtGDU5 (Arabidopsis thaliana GLUTAMINE DUMPER 5) | chr5:8584665-8585275 FORWARD
AT5G24770	-2.94	-1.9	0.75	0.82		33.1	development.storage proteins	VSP2, ATVSP2	VSP2 (VEGETATIVE STORAGE PROTEIN 2); acid phosphatase	HAD superfamily phosphatase, putative, expressed	Symbols: VSP2, ATVSP2 | VSP2 (VEGETATIVE STORAGE PROTEIN 2); acid phosphatase | chr5:8500476-8502224 REVERSE
AT5G44130	-1.1	-0.77	0.85	0.89		10.5.1.1	cell wall.cell wall proteins.AGPs.AGP	FLA13	FLA13 (FASCICLIN-LIKE ARABINOGALACTAN PROTEIN 13 PRECURSOR)	fasciclin domain containing protein, expressed	Symbols: FLA13 | FLA13 (FASCICLIN-LIKE ARABINOGALACTAN PROTEIN 13 PRECURSOR) | chr5:17761090-17762003 FORWARD
AT1G62510	-2.95	-4.07	0.79	0.94		26.21	misc.protease inhibitor/seed storage/lipid transfer protein (LTP) family protein	0	0	LTPL116 - Protease inhibitor/seed storage/LTP family protein precursor, expressed	protease inhibitor/seed storage/lipid transfer protein (LTP) family protein | chr1:23136369-23137191 REVERSE
AT1G72140	-0.81	-1.02	0.68	0.98		34.13	transport.peptides and oligopeptides	0	0	peptide transporter, putative, expressed	proton-dependent oligopeptide transport (POT) family protein | chr1:27141814-27144490 FORWARD
AT1G35140	-0.7	-1.27	1.19	1.11		30.1	signalling.in sugar and nutrient physiology	PHI-1, EXL7	PHI-1 (PHOSPHATE-INDUCED 1)	phosphate-induced protein 1 conserved region domain containing protein, expressed	Symbols: PHI-1, EXL7 | PHI-1 (PHOSPHATE-INDUCED 1) | chr1:12851997-12853128 FORWARD
AT1G52700	-1.45	-2.4	1.26	1.11		11.9.3.2	lipid metabolism.lipid degradation.lysophospholipases.carboxylesterase	0	0	acyl-protein thioesterase, putative, expressed	phospholipase/carboxylesterase family protein | chr1:19631126-19633440 REVERSE
AT5G60890	-0.66	-0.4	1.22	1.17		16.5.1.2.3	secondary metabolism.sulfur-containing.glucosinolates.regulation.indole	ATMYB34, ATR1, MYB34	MYB34 (MYB DOMAIN PROTEIN 34); DNA binding / kinase/ transcription activator/ transcription factor	MYB family transcription factor, putative, expressed	Symbols: ATMYB34, ATR1, MYB34 | MYB34 (MYB DOMAIN PROTEIN 34); DNA binding / kinase/ transcription activator/ transcription factor | chr5:24494691-24496351 FORWARD
AT2G48080	-0.69	-2.43	2.06	1.34		35.1	not assigned.no ontology	0	0	oxidoreductase, 2OG-Fe oxygenase family protein, putative, expressed	oxidoreductase, 2OG-Fe(II) oxygenase family protein | chr2:19664990-19667092 REVERSE
AT1G20070	-0.51	-2.15	1.03	1.49		35.2	not assigned.unknown	0	0	0	unknown protein | chr1:6958010-6959123 REVERSE
AT4G35770	-2.96	0.93	-0.47	-1.4		33.99	development.unspecified	SEN1, ATSEN1, DIN1	SEN1 (SENESCENCE 1)	rhodanese-like domain containing protein, putative, expressed	Symbols: SEN1, ATSEN1, DIN1 | SEN1 (SENESCENCE 1) | chr4:16944941-16946192 FORWARD
AT1G69490	-1.68	0.51	-1.2	-1.3		33.99	development.unspecified	NAP, ANAC029, ATNAP	NAP (NAC-like, activated by AP3/PI); transcription factor	No apical meristem protein, putative, expressed	Symbols: NAP, ANAC029, ATNAP | NAP (NAC-like, activated by AP3/PI); transcription factor | chr1:26122139-26123421 FORWARD
AT3G19430	-0.64	0.55	-4.11	-1.13		33.2	development.late embryogenesis abundant	0	0	RCLEA8 - Root cap and Late embryogenesis related family protein precursor, expressed	late embryogenesis abundant protein-related / LEA protein-related | chr3:6736184-6738330 REVERSE
AT5G49360	-1.59	0.64	-0.38	-0.99		10.6.2	cell wall.degradation.mannan-xylose-arabinose-fucose	BXL1, ATBXL1	BXL1 (BETA-XYLOSIDASE 1); hydrolase, hydrolyzing O-glycosyl compounds	glycosyl hydrolase family 3 protein, putative, expressed	Symbols: BXL1, ATBXL1 | BXL1 (BETA-XYLOSIDASE 1); hydrolase, hydrolyzing O-glycosyl compounds | chr5:20011879-20016742 REVERSE
AT5G56870	-0.76	0.78	-1.07	-0.81		26.3.2	misc.gluco-, galacto- and mannosidases.beta-galactosidase	BGAL4	BGAL4 (beta-galactosidase 4); beta-galactosidase	beta-galactosidase, putative, expressed	Symbols: BGAL4 | BGAL4 (beta-galactosidase 4); beta-galactosidase | chr5:23004196-23008649 FORWARD
AT2G19800	-0.74	0.58	-1.24	-0.68		3.4.4	minor CHO metabolism.myo-inositol.myo inositol oxygenases	MIOX2	MIOX2 (MYO-INOSITOL OXYGENASE 2); inositol oxygenase	inositol oxygenase, putative, expressed	Symbols: MIOX2 | MIOX2 (MYO-INOSITOL OXYGENASE 2); inositol oxygenase | chr2:8530896-8533508 REVERSE
AT4G38390	-0.45	0.87	-1.69	-0.65		35.1.999	not assigned.no ontology.formerly annotated based on articles which have been retracted	0	0	growth regulator related protein, putative, expressed	unknown protein | chr4:17975776-17978380 FORWARD
AT3G14770	-1.11	0.68	-0.73	-0.63		33.99	development.unspecified	0	0	nodulin MtN3 family protein, putative, expressed	nodulin MtN3 family protein | chr3:4957334-4959704 REVERSE
AT5G07080	-0.63	0.49	-1.68	-0.6		35.1	not assigned.no ontology	0	0	transferase family protein, putative, expressed	transferase family protein | chr5:2200332-2202110 FORWARD
AT1G09460	-0.62	0.93	-1.08	-0.52		26.4	misc.beta 1,3 glucan hydrolases	0	0	glucan endo-1,3-beta-glucosidase-related, putative, expressed	glucan endo-1,3-beta-glucosidase-related | chr1:3053901-3055360 FORWARD
AT1G14860	-1	0.87	-1	-0.51		23.3.3	nucleotide metabolism.salvage.NUDIX hydrolases	atnudt18	atnudt18 (Arabidopsis thaliana Nudix hydrolase homolog 18); hydrolase	hydrolase, NUDIX family, domain containing protein, expressed	Symbols: atnudt18 | atnudt18 (Arabidopsis thaliana Nudix hydrolase homolog 18); hydrolase | chr1:5124742-5126151 FORWARD
AT5G02090	-0.56	1.05	-1.06	-0.47		35.2	not assigned.unknown	0	0	expressed protein	unknown protein | chr5:412031-412698 REVERSE
AT4G16690	-1.99	1.18	1.93	-0.91		26.8	misc.nitrilases, *nitrile lyases, berberine bridge enzymes, reticuline oxidases, troponine reductases	ATMES16, MES16	MES16 (METHYL ESTERASE 16); catalytic/ hydrolase, acting on ester bonds / methyl indole-3-acetate esterase/ methyl jasmonate esterase	esterase, putative, expressed	Symbols: ATMES16, MES16 | MES16 (METHYL ESTERASE 16); catalytic/ hydrolase, acting on ester bonds / methyl indole-3-acetate esterase/ methyl jasmonate esterase | chr4:9392147-9393529 REVERSE
AT1G80160	-2.41	0.82	0.98	-0.56		24.2	Biodegradation of Xenobiotics.lactoylglutathione lyase	0	0	glyoxalase family protein, putative, expressed	lactoylglutathione lyase family protein / glyoxalase I family protein | chr1:30151003-30152190 FORWARD
AT2G34060	-1.03	0.92	0.82	0.72		26.12	misc.peroxidases	0	0	peroxidase precursor, putative, expressed	peroxidase, putative | chr2:14384896-14386669 FORWARD
AT4G11190	-0.68	1	1.08	1.3		20.1.7	stress.biotic.PR-proteins	0	0	dirigent, putative, expressed	disease resistance-responsive family protein / dirigent family protein | chr4:6826677-6827383 FORWARD
AT4G37800	-0.6	0.79	1.03	1.4		10.7	cell wall.modification	0	0	glycosyl hydrolases family 16, putative, expressed	xyloglucan:xyloglucosyl transferase, putative / xyloglucan endotransglycosylase, putative / endo-xyloglucan transferase, putative | chr4:17775474-17777397 REVERSE
AT5G10210	0.44	-2.77	0.5	0.43		35.2	not assigned.unknown	0	0	0	FUNCTIONS IN: molecular_function unknown; INVOLVED IN: biological_process unknown; LOCATED IN: cellular_component unknown; EXPRESSED IN: hypocotyl, root; CONTAINS InterPro DOMAIN/s: C2 calcium-dependent membrane targeting (InterPro:IPR000008); BEST Arabidopsis thaliana protein match is: unknown protein (TAIR:AT5G65030.1); Has 11 Blast hits to 11 proteins in 5 species: Archae - 0; Bacteria - 0; Me…
AT2G15620	1.16	-1.79	0.7	0.5		12.1.2	N-metabolism.nitrate metabolism.nitrite reductase	NIR1, NIR, ATHNIR	NIR1 (NITRITE REDUCTASE 1); ferredoxin-nitrate reductase/ nitrite reductase (NO-forming)	ferredoxin--nitrite reductase, putative, expressed	Symbols: NIR1, NIR, ATHNIR | NIR1 (NITRITE REDUCTASE 1); ferredoxin-nitrate reductase/ nitrite reductase (NO-forming) | chr2:6810476-6812939 FORWARD
AT1G24280	1.13	-1.74	1.05	0.55		7.1.1	OPP.oxidative PP.G6PD	G6PD3	G6PD3 (GLUCOSE-6-PHOSPHATE DEHYDROGENASE 3); glucose-6-phosphate dehydrogenase	glucose-6-phosphate 1-dehydrogenase, chloroplast precursor, putative, expressed	Symbols: G6PD3 | G6PD3 (GLUCOSE-6-PHOSPHATE DEHYDROGENASE 3); glucose-6-phosphate dehydrogenase | chr1:8609445-8612580 FORWARD
AT5G52640	0.56	-1.71	0.63	0.81		20.2.1	stress.abiotic.heat	HSP81-1, ATHS83, HSP81.1, HSP83, ATHSP90.1	ATHSP90.1 (HEAT SHOCK PROTEIN 90.1); ATP binding / unfolded protein binding	heat shock protein, putative, expressed	Symbols: HSP81-1, ATHS83, HSP81.1, HSP83, ATHSP90.1 | ATHSP90.1 (HEAT SHOCK PROTEIN 90.1); ATP binding / unfolded protein binding | chr5:21352399-21355361 FORWARD
AT2G20560	0.77	-1.45	1.19	0.91		20.2.1	stress.abiotic.heat	0	0	dnaJ domain containing protein, expressed	DNAJ heat shock family protein | chr2:8848130-8850010 REVERSE
AT5G48850	0.8	-1.29	3.15	1.86		33.99	development.unspecified	ATSDI1	ATSDI1 (SULPHUR DEFICIENCY-INDUCED 1); binding	tetratricopeptide repeat domain containing protein, expressed	Symbols: ATSDI1 | ATSDI1 (SULPHUR DEFICIENCY-INDUCED 1); binding | chr5:19805437-19807759 REVERSE
AT3G12580	1.69	-1.23	1.51	1.47		20.2.1	stress.abiotic.heat	HSP70	HSP70 (heat shock protein 70); ATP binding	DnaK family protein, putative, expressed	Symbols: HSP70 | HSP70 (heat shock protein 70); ATP binding | chr3:3991261-3993792 REVERSE
AT5G41670	0.95	-1.18	0.92	0.36		7.1.3	OPP.oxidative PP.6-phosphogluconate dehydrogenase	0	0	6-phosphogluconate dehydrogenase, decarboxylating, putative, expressed	6-phosphogluconate dehydrogenase family protein | chr5:16665283-16667171 REVERSE
AT1G08650	0.77	-1.1	0.58	0.44		4.1.16	glycolysis.cytosolic branch.phospho-enol-pyruvate carboxylase kinase (PPCK)	PPCK1	PPCK1 (PHOSPHOENOLPYRUVATE CARBOXYLASE KINASE); kinase/ protein serine/threonine kinase	CAMK_CAMK_like.14 - CAMK includes calcium/calmodulin depedent protein kinases, expressed	Symbols: PPCK1 | PPCK1 (PHOSPHOENOLPYRUVATE CARBOXYLASE KINASE); kinase/ protein serine/threonine kinase | chr1:2752156-2753703 FORWARD
AT1G30510	0.46	-0.84	1.21	0.52		7.3	OPP.electron transfer	ATRFNR2	ATRFNR2 (ROOT FNR 2); FAD binding / NADP or NADPH binding / electron carrier/ ferredoxin-NADP+ reductase/ oxidoreductase	ferredoxin--NADP reductase, chloroplast precursor, putative, expressed	Symbols: ATRFNR2 | ATRFNR2 (ROOT FNR 2); FAD binding / NADP or NADPH binding / electron carrier/ ferredoxin-NADP+ reductase/ oxidoreductase | chr1:10806985-10809180 REVERSE
AT5G51460	0.6	-0.73	1.1	0.61		3.2.2	minor CHO metabolism.trehalose.TPP	ATTPPA	ATTPPA; trehalose-phosphatase	CPuORF23 - conserved peptide uORF-containing transcript, expressed	Symbols: ATTPPA | ATTPPA; trehalose-phosphatase | chr5:20902087-20904536 FORWARD
AT5G45810	0.68	-0.66	1.6	0.73		29.4	protein.postranslational modification	CIPK19, SnRK3.5	CIPK19 (CBL-INTERACTING PROTEIN KINASE 19); ATP binding / kinase/ protein kinase/ protein serine/threonine kinase	CAMK_KIN1/SNF1/Nim1_like.25 - CAMK includes calcium/calmodulin depedent protein kinases, expressed	Symbols: CIPK19, SnRK3.5 | CIPK19 (CBL-INTERACTING PROTEIN KINASE 19); ATP binding / kinase/ protein kinase/ protein serine/threonine kinase | chr5:18584942-18586393 FORWARD
AT3G02910	2.25	-0.66	0.98	1.28		35.2	not assigned.unknown	0	0	AIG2-like family domain containing protein, expressed	FUNCTIONS IN: molecular_function unknown; INVOLVED IN: biological_process unknown; LOCATED IN: cellular_component unknown; EXPRESSED IN: 23 plant structures; EXPRESSED DURING: 15 growth stages; CONTAINS InterPro DOMAIN/s: Butirosin biosynthesis, BtrG-like (InterPro:IPR013024), AIG2-like (InterPro:IPR009288); BEST Arabidopsis thaliana protein match is: unknown protein (TAIR:AT5G46720.1); Has 210 B…
AT5G58700	1	-0.51	0.5	0.43		30.4.4	signalling.phosphinositides.phosphoinositide phospholipase C	ATPLC4, PLC4	phosphoinositide-specific phospholipase C family protein	phospholipase C, putative, expressed	Symbols: ATPLC4, PLC4 | phosphoinositide-specific phospholipase C family protein | chr5:23713000-23716098 REVERSE
AT4G37470	1.29	-0.4	1.74	0.56		35.1	not assigned.no ontology	0	0	hydrolase, alpha/beta fold family domain containing protein, expressed	hydrolase, alpha/beta fold family protein | chr4:17616659-17618473 REVERSE
AT1G21000	0.63	0.4	-1.06	-0.54		27.3.99	RNA.regulation of transcription.unclassified	0	0	zinc-binding protein, putative, expressed	zinc-binding family protein | chr1:7337728-7339452 FORWARD
AT3G01175	0.63	0.75	-1.84	-0.75		29.2.1.2.2.34	protein.synthesis.ribosomal protein.eukaryotic.60S subunit.L34	0	0	expressed protein	FUNCTIONS IN: molecular_function unknown; INVOLVED IN: biological_process unknown; LOCATED IN: cellular_component unknown; EXPRESSED IN: stem, root; CONTAINS InterPro DOMAIN/s: Protein of unknown function DUF1666 (InterPro:IPR012870); BEST Arabidopsis thaliana protein match is: structural constituent of ribosome (TAIR:AT5G39785.2); Has 100 Blast hits to 98 proteins in 28 species: Archae - 0; Bact…
AT1G19390	1.23	0.85	-0.87	-0.65		30.2.25	signalling.receptor kinases.wall associated kinase	0	0	wall-associated kinase 1, putative, expressed	wall-associated kinase, putative | chr1:6700772-6703368 REVERSE
AT4G23060	1.39	0.9	-0.7	-0.48		30.3	signalling.calcium	IQD22	IQD22 (IQ-domain 22); calmodulin binding	IQ calmodulin-binding motif family protein, putative, expressed	Symbols: IQD22 | IQD22 (IQ-domain 22); calmodulin binding | chr4:12087203-12090575 FORWARD
AT2G45220	0.95	1.18	-0.66	-0.61		10.8.99	cell wall.pectin*esterases.misc	0	0	pectinesterase, putative, expressed	pectinesterase family protein | chr2:18644084-18646447 REVERSE
AT4G18550	1.34	1.18	-0.61	-0.49		11.9.2.1	lipid metabolism.lipid degradation.lipases.triacylglycerol lipase	0	0	lipase class 3 family protein, putative, expressed	lipase class 3 family protein | chr4:10224921-10226862 REVERSE
AT2G26670	0.55	1.22	-0.77	-0.65		19.21	tetrapyrrole synthesis.heme oxygenase	ATHO1, HO1, TED4, GUN2, HY6	TED4 (REVERSAL OF THE DET PHENOTYPE 4); heme oxygenase (decyclizing)	heme oxygenase 1, putative, expressed	Symbols: ATHO1, HO1, TED4, GUN2, HY6 | TED4 (REVERSAL OF THE DET PHENOTYPE 4); heme oxygenase (decyclizing) | chr2:11341684-11343572 FORWARD
AT3G09220	0.62	1.54	-0.9	-0.4		16.1	secondary metabolism.simple phenols	LAC7	LAC7 (laccase 7); laccase	retrotransposon protein, putative, unclassified, expressed	Symbols: LAC7 | LAC7 (laccase 7); laccase | chr3:2827239-2830542 REVERSE
AT5G40690	0.58	1.71	-0.58	-0.47		35.2	not assigned.unknown	0	0	expressed protein	INVOLVED IN: biological_process unknown; EXPRESSED IN: 18 plant structures; EXPRESSED DURING: 10 growth stages; CONTAINS InterPro DOMAIN/s: EF-HAND 1 (InterPro:IPR018247); BEST Arabidopsis thaliana protein match is: unknown protein (TAIR:AT2G41730.1); Has 208 Blast hits to 177 proteins in 46 species: Archae - 0; Bacteria - 4; Metazoa - 51; Fungi - 25; Plants - 42; Viruses - 6; Other Eukaryotes - …
AT1G75380	0.59	1.75	-1.13	-0.52		20.2.4	stress.abiotic.touch/wounding	0	0	wound responsive protein, putative, expressed	wound-responsive protein-related | chr1:28281389-28284045 REVERSE
AT1G17147	0.39	1.85	-0.88	-0.66		35.2	not assigned.unknown	0	0	VQ domain containing protein, putative, expressed	FUNCTIONS IN: molecular_function unknown; INVOLVED IN: biological_process unknown; LOCATED IN: cellular_component unknown; CONTAINS InterPro DOMAIN/s: VQ (InterPro:IPR008889); BEST Arabidopsis thaliana protein match is: VQ motif-containing protein (TAIR:AT1G78410.1); Has 18 Blast hits to 18 proteins in 5 species: Archae - 0; Bacteria - 0; Metazoa - 0; Fungi - 0; Plants - 18; Viruses - 0; Other Eu…
AT5G11440	0.89	2.1	1.33	-1.17		35.2	not assigned.unknown	CID5, IPD1	CID5; protein binding	0	Symbols: CID5, IPD1 | CID5; protein binding | chr5:3652714-3654202 REVERSE
AT4G37520	0.72	2.12	-0.48	-0.44		26.12	misc.peroxidases	0	0	peroxidase precursor, putative, expressed	peroxidase 50 (PER50) (P50) (PRXR2) | chr4:17631562-17633249 FORWARD
AT4G09110	0.86	2.15	-1.27	-0.64		29.5.11.4.2	protein.degradation.ubiquitin.E3.RING	0	0	zinc finger, C3HC4 type domain containing protein, expressed	zinc finger (C3HC4-type RING finger) family protein | chr4:5812488-5813396 FORWARD
AT5G24220	1.45	2.4	-1.16	-0.49		11.9.2.1	lipid metabolism.lipid degradation.lipases.triacylglycerol lipase	0	0	lipase class 3 family protein, putative, expressed	lipase class 3-related | chr5:8225861-8227551 FORWARD
AT5G16410	0.67	2.51	-0.99	-1		16.2	secondary metabolism.phenylpropanoids	0	0	transferase family domain containing protein, expressed	transferase family protein | chr5:5365669-5367385 REVERSE
AT5G54585	0.78	2.84	-1.74	-0.95		35.2	not assigned.unknown	0	0	0	unknown protein | chr5:22175539-22176691 FORWARD
region_N	TvsC	TTvsCC	TTCvsCCC	TTCCvsCCCC		Bincode	Description	Symbol	Symbol name	Name
AT1G47600	-1.05	-0.74	-6.26	-1.85		16.5.1.3.1	secondary metabolism.sulfur-containing.glucosinolates.degradation.myrosinase	BGLU34	BGLU34 (BETA GLUCOSIDASE 34); hydrolase, hydrolyzing O-glycosyl compounds / thioglucosidase	Os4bglu11 - beta-glucosidase homologue, similar to Os4Bglu12 exoglucanase/beta-glucosidase, expressed	Symbols: BGLU34 | BGLU34 (BETA GLUCOSIDASE 34); hydrolase, hydrolyzing O-glycosyl compounds / thioglucosidase | chr1:17491732-17494759 FORWARD
AT1G52050	-1.4	-0.8	-3.73	-2.16		17.7.3	hormone metabolism.jasmonate.induced-regulated-responsive-activated	0	0	jacalin-like lectin domain containing protein, expressed	jacalin lectin family protein | chr1:19354919-19356764 REVERSE
AT4G15370	-1.42	-2.88	-1.47	-1.97		16.1.5	secondary metabolism.isoprenoids.terpenoids	BARS1, PEN2	BARS1 (BARUOL SYNTHASE 1); baruol synthase/ catalytic	cycloartenol synthase, putative, expressed	Symbols: BARS1, PEN2 | BARS1 (BARUOL SYNTHASE 1); baruol synthase/ catalytic | chr4:8773786-8779685 REVERSE
AT4G39675	-5.48	-5.14	-1.1	-0.69		35.2	not assigned.unknown	0	0	0	unknown protein | chr4:18413775-18414240 FORWARD
AT1G52070	-1.84	-1.25	-2.73	-1.92		17.7.3	hormone metabolism.jasmonate.induced-regulated-responsive-activated	0	0	jacalin-like lectin domain containing protein, expressed	jacalin lectin family protein | chr1:19364888-19366924 REVERSE
AT4G36850	-5.12	-4.24	-0.99	-1.21		35.1	not assigned.no ontology	0	0	PQ loop repeat domain containing protein, expressed	INVOLVED IN: biological_process unknown; LOCATED IN: membrane; CONTAINS InterPro DOMAIN/s: Cystinosin/ERS1p repeat (InterPro:IPR006603); BEST Arabidopsis thaliana protein match is: PQ-loop repeat family protein / transmembrane family protein (TAIR:AT2G41050.1); Has 599 Blast hits to 441 proteins in 106 species: Archae - 0; Bacteria - 0; Metazoa - 197; Fungi - 311; Plants - 38; Viruses - 0; Other …
AT5G26130	-2.85	-5.38	-0.76	-0.98		20.1	stress.biotic	0	0	SCP-like extracellular protein, expressed	FUNCTIONS IN: molecular_function unknown; INVOLVED IN: biological_process unknown; LOCATED IN: endomembrane system, extracellular region; EXPRESSED IN: root, leaf; EXPRESSED DURING: LP.04 four leaves visible; CONTAINS InterPro DOMAIN/s: Allergen V5/Tpx-1 related, conserved site (InterPro:IPR018244), Allergen V5/Tpx-1 related (InterPro:IPR001283), SCP-like extracellular (InterPro:IPR014044); BEST …
AT5G63160	-1.13	-1.75	-3.04	-1.13		29.5.11.4.5.2	protein.degradation.ubiquitin.E3.BTB/POZ Cullin3.BTB/POZ	BT1	BT1 (BTB AND TAZ DOMAIN PROTEIN 1); protein binding / transcription regulator	BTBZ2 - Bric-a-Brac, Tramtrack, and Broad Complex BTB domain with TAZ zinc finger and Calmodulin-binding domains, expressed	Symbols: BT1 | BT1 (BTB AND TAZ DOMAIN PROTEIN 1); protein binding / transcription regulator | chr5:25333263-25335485 REVERSE
AT3G48360	-4.05	-1.58	-2.85	-1.41		29.5.11.4.5.2	protein.degradation.ubiquitin.E3.BTB/POZ Cullin3.BTB/POZ	BT2, ATBT2	BT2 (BTB AND TAZ DOMAIN PROTEIN 2); protein binding / transcription factor/ transcription regulator	BTBZ2 - Bric-a-Brac, Tramtrack, and Broad Complex BTB domain with TAZ zinc finger and Calmodulin-binding domains, expressed	Symbols: BT2, ATBT2 | BT2 (BTB AND TAZ DOMAIN PROTEIN 2); protein binding / transcription factor/ transcription regulator | chr3:17908192-17910525 REVERSE
AT4G29905	-4.36	-3.17	-1.42	-0.41		35.2	not assigned.unknown	0	0	expressed protein	unknown protein | chr4:14627064-14627430 REVERSE
AT1G51830	-2.57	-4.55	-0.55	-0.56		30.2.99	signalling.receptor kinases.misc	0	0	receptor-like protein kinase, putative, expressed	ATP binding / kinase/ protein serine/threonine kinase | chr1:19243025-19246010 REVERSE
AT1G50050	-1.54	-1.88	-2.15	-1.51		20.1	stress.biotic	0	0	SCP-like extracellular protein, expressed	pathogenesis-related protein, putative | chr1:18546165-18549046 FORWARD
AT2G39400	-1.05	-2.92	-1.01	-1.49		11.9.2.2	lipid metabolism.lipid degradation.lipases.acylglycerol lipase	0	0	lipase, putative, expressed	hydrolase, alpha/beta fold family protein | chr2:16452612-16454801 FORWARD
AT3G23880	-2.09	-1.07	-2.37	-1.49		29.5.11.4.3.2	protein.degradation.ubiquitin.E3.SCF.FBOX	0	0	OsFBX440 - F-box domain containing protein, expressed	F-box family protein | chr3:8621986-8623162 REVERSE
AT5G14120	-1.62	-1.48	-2.59	-1.2		33.99	development.unspecified	0	0	nodulin, putative, expressed	nodulin family protein | chr5:4555949-4558710 FORWARD
AT5G39580	-0.94	-1.44	-0.91	-1.36		26.12	misc.peroxidases	0	0	peroxidase precursor, putative, expressed	peroxidase, putative | chr5:15847081-15849108 REVERSE
AT1G63180	-0.9	-0.95	-1.17	-1.33		10.1.2	cell wall.precursor synthesis.UGE	UGE3	UGE3 (UDP-D-glucose/UDP-D-galactose 4-epimerase 3); UDP-glucose 4-epimerase/ protein dimerization	UDP-glucose 4-epimerase, putative, expressed	Symbols: UGE3 | UGE3 (UDP-D-glucose/UDP-D-galactose 4-epimerase 3); UDP-glucose 4-epimerase/ protein dimerization | chr1:23427409-23429603 REVERSE
AT1G33813	-1.71	-2.45	-1.95	-1.3		28.1.1.3	DNA.synthesis/chromatin structure.retrotransposon/transposase.copia-like retrotransposon	0	0	#N/A	transposable element gene | chr1:12273243-12274646 REVERSE
AT5G53980	-3.57	-3.46	-0.85	-1.24		27.3.22	RNA.regulation of transcription.HB,Homeobox transcription factor family	ATHB52	ATHB52 (ARABIDOPSIS THALIANA HOMEOBOX PROTEIN 52); transcription factor	homeobox associated leucine zipper, putative, expressed	Symbols: ATHB52 | ATHB52 (ARABIDOPSIS THALIANA HOMEOBOX PROTEIN 52); transcription factor | chr5:21914045-21914749 FORWARD
AT2G47450	-2.38	-1.1	-1.14	-1.28		28.1	DNA.synthesis/chromatin structure	CAO, CPSRP43	CAO (CHAOS); chromatin binding	signal recognition particle 43 kDa protein, chloroplast precursor, putative, expressed	Symbols: CAO, CPSRP43 | CAO (CHAOS); chromatin binding | chr2:19472681-19474314 FORWARD
AT1G80380	-2.45	-1.1	-2.16	-0.85		1.2.7	PS.photorespiration.glycerate kinase	0	0	uncharacterized kinase mug58, putative, expressed	phosphoribulokinase/uridine kinase-related | chr1:30217219-30220004 FORWARD
AT3G15450	-1.9	-0.73	-2.04	-1.17		17.2.3	hormone metabolism.auxin.induced-regulated-responsive-activated	0	0	stem-specific protein TSJT1, putative, expressed	unknown protein | chr3:5212984-5214121 FORWARD
AT4G27450	-1.81	-2.27	-0.46	-1.23		17.2.3	hormone metabolism.auxin.induced-regulated-responsive-activated	0	0	stem-specific protein TSJT1, putative, expressed	unknown protein | chr4:13727484-13728886 REVERSE
AT5G45310	-2.1	-2.51	-2.02	-0.86		35.2	not assigned.unknown	0	0	expressed protein	unknown protein | chr5:18359275-18361114 REVERSE
AT5G06865	-3.16	-2.55	-0.56	-1.23		32	micro RNA, natural antisense etc	0	0	#N/A	other RNA | chr5:2132197-2133746 REVERSE
AT1G64160	-3.4	-2.8	-0.39	-1.09		20.1.7	stress.biotic.PR-proteins	0	0	dirigent, putative, expressed	disease resistance-responsive family protein / dirigent family protein | chr1:23814010-23814839 FORWARD
AT5G56100	-2.58	-1.35	-2.01	-1.14		11.4	lipid metabolism.TAG synthesis	0	0	0	glycine-rich protein / oleosin | chr5:22717115-22717751 FORWARD
AT5G56550	-1.53	-1.29	-1.88	-1.23		35.2	not assigned.unknown	OXS3, ATOXS3	OXS3 (OXIDATIVE STRESS 3)	expressed protein	Symbols: OXS3, ATOXS3 | OXS3 (OXIDATIVE STRESS 3) | chr5:22895616-22896653 REVERSE
AT1G80440	-1.62	-1.13	-1.99	-0.94		29.5.11.4.3.2	protein.degradation.ubiquitin.E3.SCF.FBOX	0	0	OsFBK4 - F-box domain and kelch repeat containing protein, expressed	kelch repeat-containing F-box family protein | chr1:30241607-30243071 FORWARD
AT5G49450	-2.78	-1.37	-1.28	-1.12		27.3.35	RNA.regulation of transcription.bZIP transcription factor family	AtbZIP1	AtbZIP1 (Arabidopsis thaliana basic leucine-zipper 1); DNA binding / protein heterodimerization/ transcription factor	CPuORF1 - conserved peptide uORF-containing transcript, expressed	Symbols: AtbZIP1 | AtbZIP1 (Arabidopsis thaliana basic leucine-zipper 1); DNA binding / protein heterodimerization/ transcription factor | chr5:20051829-20052735 FORWARD
AT4G08290	-1.35	-1.33	-1.52	-1.1		33.99	development.unspecified	0	0	integral membrane protein DUF6 containing protein, expressed	nodulin MtN21 family protein | chr4:5238906-5241034 FORWARD
AT5G02020	-1.47	-1.23	-0.96	-1.09		35.2	not assigned.unknown	0	0	expressed protein	unknown protein | chr5:386018-388123 REVERSE
AT2G28270	-2.46	-3.05	-1.45	-0.68		35.1.26	not assigned.no ontology.DC1 domain containing protein	0	0	DC1 domain-containing protein, putative, expressed	DC1 domain-containing protein | chr2:12053542-12054398 FORWARD
AT1G33817	-1.09	-1.57	-1.54	-1.03		28.1	DNA.synthesis/chromatin structure	0	0	#N/A	transposable element gene | chr1:12274982-12276763 REVERSE
AT1G03090	-1.26	-0.78	-1.01	-1.02		13.2.4.4	amino acid metabolism.degradation.branched chain group.leucine	MCCA	MCCA; methylcrotonoyl-CoA carboxylase	methylcrotonoyl-CoA carboxylase subunit alpha, mitochondrial precursor, putative, expressed	Symbols: MCCA | MCCA; methylcrotonoyl-CoA carboxylase | chr1:739679-744184 FORWARD
AT2G13360	-1.95	-1.72	-1.1	-1.02		1.2.3	PS.photorespiration.aminotransferases peroxisomal	AGT, AGT1	AGT (ALANINE:GLYOXYLATE AMINOTRANSFERASE); alanine-glyoxylate transaminase/ serine-glyoxylate transaminase/ serine-pyruvate transaminase	aminotransferase, putative, expressed	Symbols: AGT, AGT1 | AGT (ALANINE:GLYOXYLATE AMINOTRANSFERASE); alanine-glyoxylate transaminase/ serine-glyoxylate transaminase/ serine-pyruvate transaminase | chr2:5539240-5541358 REVERSE
AT3G23550	-0.97	-1.23	-0.94	-1.02		34.99	transport.misc	0	0	MATE efflux family protein, putative, expressed	MATE efflux family protein | chr3:8448273-8450697 REVERSE
AT1G30720	-1.27	-1.86	-1.62	-0.89		26.8	misc.nitrilases, *nitrile lyases, berberine bridge enzymes, reticuline oxidases, troponine reductases	0	0	reticuline oxidase-like protein precursor, putative, expressed	FAD-binding domain-containing protein | chr1:10898172-10899912 FORWARD
AT1G78830	-1.16	-1.65	-1.07	-1.01		26.16	misc.myrosinases-lectin-jacalin	0	0	lectin protein kinase family protein, putative, expressed	curculin-like (mannose-binding) lectin family protein | chr1:29636955-29638552 REVERSE
AT2G15890	-0.89	-0.44	-1.46	-1		35.2	not assigned.unknown	MEE14	MEE14 (maternal effect embryo arrest 14)	expressed protein	Symbols: MEE14 | MEE14 (maternal effect embryo arrest 14) | chr2:6920369-6922025 REVERSE
AT1G23870	-1.16	-0.77	-1.56	-0.68		3.2.3	minor CHO metabolism.trehalose.potential TPS/TPP	ATTPS9, TPS9	ATTPS9; transferase, transferring glycosyl groups / trehalose-phosphatase	trehalose-6-phosphate synthase, putative, expressed	Symbols: ATTPS9, TPS9 | ATTPS9; transferase, transferring glycosyl groups / trehalose-phosphatase | chr1:8432179-8435656 FORWARD
AT3G10020	-2.7	-1.94	-1.01	-0.56		35.2	not assigned.unknown	0	0	expressed protein	unknown protein | chr3:3091043-3091766 REVERSE
AT5G47560	-2.69	-1.49	-1.2	-0.66		34.14	transport.unspecified cations	ATTDT, ATSDAT, TDT	TDT (TONOPLAST DICARBOXYLATE TRANSPORTER); malate transmembrane transporter/ sodium:dicarboxylate symporter	citrate transporter, putative, expressed	Symbols: ATTDT, ATSDAT, TDT | TDT (TONOPLAST DICARBOXYLATE TRANSPORTER); malate transmembrane transporter/ sodium:dicarboxylate symporter | chr5:19287369-19290465 REVERSE
AT5G18170	-2.66	-1.62	-0.66	-0.75		12.3.1	N-metabolism.N-degradation.glutamate dehydrogenase	GDH1	GDH1 (GLUTAMATE DEHYDROGENASE 1); ATP binding / glutamate dehydrogenase [NAD(P)+]/ oxidoreductase	glutamate dehydrogenase protein, putative, expressed	Symbols: GDH1 | GDH1 (GLUTAMATE DEHYDROGENASE 1); ATP binding / glutamate dehydrogenase [NAD(P)+]/ oxidoreductase | chr5:6006039-6008472 FORWARD
AT4G25835	-0.95	-2.61	-0.76	-0.45		29.5.9	protein.degradation.AAA type	0	0	AAA-type ATPase family protein, putative, expressed	AAA-type ATPase family protein | chr4:13136107-13137859 FORWARD
AT3G52840	-1.56	-1.25	-1.49	-0.6		10.6.2	cell wall.degradation.mannan-xylose-arabinose-fucose	BGAL2	BGAL2 (beta-galactosidase 2); beta-galactosidase/ catalytic/ cation binding	beta-galactosidase, putative, expressed	Symbols: BGAL2 | BGAL2 (beta-galactosidase 2); beta-galactosidase/ catalytic/ cation binding | chr3:19581113-19586299 FORWARD
AT3G61210	-2	-1.13	-1.05	-0.94		33.99	development.unspecified	0	0	methyltransferase, putative, expressed	embryo-abundant protein-related | chr3:22658678-22659870 REVERSE
AT1G60140	-1.56	-0.74	-1.48	-0.54		3.2.3	minor CHO metabolism.trehalose.potential TPS/TPP	ATTPS10, TPS10	ATTPS10 (trehalose phosphate synthase); transferase, transferring glycosyl groups / trehalose-phosphatase	trehalose-6-phosphate synthase, putative, expressed	Symbols: ATTPS10, TPS10 | ATTPS10 (trehalose phosphate synthase); transferase, transferring glycosyl groups / trehalose-phosphatase | chr1:22176934-22180875 REVERSE
AT5G06690	-1.36	-1.03	-1.47	-0.93		21.1	redox.thioredoxin	WCRKC1	WCRKC1 (WCRKC THIOREDOXIN 1)	thioredoxin, putative, expressed	Symbols: WCRKC1 | WCRKC1 (WCRKC THIOREDOXIN 1) | chr5:2060503-2061956 REVERSE
AT3G59480	-2.51	-2.23	-0.66	-0.53		2.2.1.1	major CHO metabolism.degradation.sucrose.fructokinase	0	0	kinase, pfkB family, putative, expressed	pfkB-type carbohydrate kinase family protein | chr3:21983021-21984598 FORWARD
AT4G25190	-1.49	-1.53	-1.46	-0.67		35.2	not assigned.unknown	0	0	expressed protein	unknown protein | chr4:12914183-12916075 REVERSE
AT1G30730	-2	-1.88	-1.27	-0.89		26.8	misc.nitrilases, *nitrile lyases, berberine bridge enzymes, reticuline oxidases, troponine reductases	0	0	reticuline oxidase-like protein precursor, putative, expressed	FAD-binding domain-containing protein | chr1:10900854-10902534 FORWARD
AT3G45730	-1.07	-1	-1.34	-0.87		35.2	not assigned.unknown	0	0	0	unknown protein | chr3:16789980-16790582 FORWARD
AT5G66650	-2.07	-2.02	-0.71	-0.87		35.2	not assigned.unknown	0	0	E2F-related protein, putative, expressed	unknown protein | chr5:26603003-26604376 REVERSE
AT5G07440	-2.31	-0.39	-0.81	-0.85		12.3.1	N-metabolism.N-degradation.glutamate dehydrogenase	GDH2	GDH2 (GLUTAMATE DEHYDROGENASE 2); ATP binding / glutamate dehydrogenase [NAD(P)+]/ glutamate dehydrogenase/ oxidoreductase	glutamate dehydrogenase protein, putative, expressed	Symbols: GDH2 | GDH2 (GLUTAMATE DEHYDROGENASE 2); ATP binding / glutamate dehydrogenase [NAD(P)+]/ glutamate dehydrogenase/ oxidoreductase | chr5:2355937-2358194 FORWARD
AT3G02430	-1.72	-0.64	-1.4	-0.7		35.2	not assigned.unknown	0	0	expressed protein	unknown protein | chr3:499345-500174 FORWARD
AT5G19120	-1.11	-2.4	-0.84	-0.64		33.1	development.storage proteins	0	0	xylanase inhibitor, putative, expressed	aspartic-type endopeptidase | chr5:6414488-6415907 FORWARD
AT1G03220	-1.43	-2.35	-0.79	-0.5		29.5.4	protein.degradation.aspartate protease	0	0	basic 7S globulin precursor, putative, expressed	extracellular dermal glycoprotein, putative / EDGP, putative | chr1:787122-788651 FORWARD
AT4G34240	-0.87	-0.84	-1.03	-0.81		5.1	fermentation.aldehyde dehydrogenase	ALDH3I1, ALDH3	ALDH3I1 (ALDEHYDE DEHYDROGENASE 3	aldehyde dehydrogenase, putative, expressed	Symbols: ALDH3I1, ALDH3 | ALDH3I1 (ALDEHYDE DEHYDROGENASE 3|1); 3-chloroallyl aldehyde dehydrogenase/ aldehyde dehydrogenase (NAD) | chr4:16389620-16392824 FORWARD
AT3G25190	-2.26	-0.93	-0.88	-0.5		33.99	development.unspecified	0	0	integral membrane protein, putative, expressed	nodulin, putative | chr3:9174457-9175776 FORWARD
AT1G80830	-0.81	-1.72	-1.32	-0.59		34.12	transport.metal	NRAMP1, PMIT1, ATNRAMP1	NRAMP1 (NATURAL RESISTANCE-ASSOCIATED MACROPHAGE PROTEIN 1); inorganic anion transmembrane transporter/ manganese ion transmembrane transporter/ metal ion transmembrane transporter	metal transporter Nramp6, putative, expressed	Symbols: NRAMP1, PMIT1, ATNRAMP1 | NRAMP1 (NATURAL RESISTANCE-ASSOCIATED MACROPHAGE PROTEIN 1); inorganic anion transmembrane transporter/ manganese ion transmembrane transporter/ metal ion transmembrane transporter | chr1:30372879-30375696 REVERSE
AT3G16350	-1.36	-1.33	-1.3	-0.51		27.3.26	RNA.regulation of transcription.MYB-related transcription factor family	0	0	MYB family transcription factor, putative, expressed	myb family transcription factor | chr3:5547718-5549660 FORWARD
AT5G43520	-0.74	-0.42	-1.26	-0.76		35.1.26	not assigned.no ontology.DC1 domain containing protein	0	0	DC1 domain-containing protein, putative, expressed	DC1 domain-containing protein | chr5:17485439-17486191 REVERSE
AT2G43610	-1.29	-1.27	-0.76	-0.75		20.1	stress.biotic	0	0	CHIT3 - Chitinase family protein precursor, expressed	glycoside hydrolase family 19 protein | chr2:18087840-18089224 REVERSE
AT1G58190	-1.04	-0.84	-1.26	-0.58		20.1	stress.biotic	AtRLP9	AtRLP9 (Receptor Like Protein 9); protein binding	leucine-rich repeat family protein, putative, expressed	Symbols: AtRLP9 | AtRLP9 (Receptor Like Protein 9); protein binding | chr1:21540720-21547996 FORWARD
AT5G16370	-1.04	-0.66	-0.9	-0.73		11.1.8	lipid metabolism.FA synthesis and FA elongation.acyl coa ligase	AAE5	AAE5 (ACYL ACTIVATING ENZYME 5); catalytic	AMP-binding enzyme, putative, expressed	Symbols: AAE5 | AAE5 (ACYL ACTIVATING ENZYME 5); catalytic | chr5:5356605-5358511 REVERSE
AT1G22890	-1.39	-1.24	-0.97	-0.73		35.2	not assigned.unknown	0	0	0	unknown protein | chr1:8102818-8103532 FORWARD
AT2G15880	-1.72	-2.11	-0.7	-0.64		10.5.3	cell wall.cell wall proteins.LRR	0	0	uncharacterized protein At4g06744 precursor, putative, expressed	leucine-rich repeat family protein / extensin family protein | chr2:6918039-6920319 REVERSE
AT2G25900	-2.09	-1	-1	-0.57		27.3.12	RNA.regulation of transcription.C3H zinc finger family	ATCTH	ATCTH; transcription factor	zinc finger CCCH type family protein, putative, expressed	Symbols: ATCTH | ATCTH; transcription factor | chr2:11041718-11043171 FORWARD
AT5G44582	-1.41	-2.06	-0.87	-0.47		35.1	not assigned.no ontology	0	0	0	unknown protein | chr5:17980862-17981807 FORWARD
AT3G10740	-0.47	-0.77	-1.21	-0.68		10.6.2	cell wall.degradation.mannan-xylose-arabinose-fucose	ASD1, ARAF1, ARAF, ATASD1	ASD1 (ALPHA-L-ARABINOFURANOSIDASE 1); alpha-N-arabinofuranosidase/ hydrolase, acting on glycosyl bonds / xylan 1,4-beta-xylosidase	alpha-N-arabinofuranosidase A, putative, expressed	Symbols: ASD1, ARAF1, ARAF, ATASD1 | ASD1 (ALPHA-L-ARABINOFURANOSIDASE 1); alpha-N-arabinofuranosidase/ hydrolase, acting on glycosyl bonds / xylan 1,4-beta-xylosidase | chr3:3360888-3365414 REVERSE
AT2G37820	-1.6	-0.86	-0.69	-0.68		35.1.26	not assigned.no ontology.DC1 domain containing protein	0	0	DC1 domain-containing protein, putative, expressed	DC1 domain-containing protein | chr2:15847492-15848490 FORWARD
AT2G04190	-2	-1.67	-1.05	-0.53		35.1	not assigned.no ontology	0	0	ubiquitin carboxyl-terminal hydrolase, putative, expressed	meprin and TRAF homology domain-containing protein / MATH domain-containing protein | chr2:1427481-1430342 REVERSE
AT5G64100	-0.77	-1.42	-0.47	-0.67		26.12	misc.peroxidases	0	0	peroxidase precursor, putative, expressed	peroxidase, putative | chr5:25650641-25652123 REVERSE
AT5G10530	-1.41	-2	-0.94	-0.62		30.2.19	signalling.receptor kinases.legume-lectin	0	0	expressed protein	lectin protein kinase, putative | chr5:3324978-3326933 REVERSE
AT2G44370	-1.14	-1.11	-0.74	-0.66		35.1.26	not assigned.no ontology.DC1 domain containing protein	0	0	DC1 domain-containing protein, putative, expressed	DC1 domain-containing protein | chr2:18321994-18323121 REVERSE
AT2G46220	-1.51	-1.39	-0.93	-0.66		35.2	not assigned.unknown	0	0	expressed protein	unknown protein | chr2:18979471-18980770 FORWARD
AT3G23080	-1.32	-1.07	-0.67	-0.64		35.1	not assigned.no ontology	0	0	START domain containing protein, putative, expressed	FUNCTIONS IN: molecular_function unknown; INVOLVED IN: biological_process unknown; EXPRESSED IN: 23 plant structures; EXPRESSED DURING: 13 growth stages; CONTAINS InterPro DOMAIN/s: Lipid-binding START (InterPro:IPR002913); BEST Arabidopsis thaliana protein match is: unknown protein (TAIR:AT4G14500.1); Has 247 Blast hits to 246 proteins in 61 species: Archae - 0; Bacteria - 0; Metazoa - 162; Fung…
AT5G64260	-0.63	-1.04	-0.84	-0.64		30.1	signalling.in sugar and nutrient physiology	EXL2	EXL2 (EXORDIUM LIKE 2)	phosphate-induced protein 1 conserved region domain containing protein, expressed	Symbols: EXL2 | EXL2 (EXORDIUM LIKE 2) | chr5:25703929-25705316 FORWARD
AT4G36670	-1.15	-1.06	-0.59	-0.62		34.2	transport.sugars	0	0	transporter family protein, putative, expressed	mannitol transporter, putative | chr4:17287499-17289590 REVERSE
AT1G16260	-1.61	-1.89	-0.69	-0.58		30.2.25	signalling.receptor kinases.wall associated kinase	0	0	OsWAK55 - OsWAK receptor-like protein kinase, expressed	protein kinase family protein | chr1:5559579-5562113 REVERSE
AT1G22500	-1.53	-1.4	-1.11	-0.55		29.5.11.4.2	protein.degradation.ubiquitin.E3.RING	0	0	zinc finger, C3HC4 type domain containing protein, expressed	zinc finger (C3HC4-type RING finger) family protein | chr1:7949476-7950900 FORWARD
AT1G76560	-0.9	-0.42	-1.07	-0.54		35.1	not assigned.no ontology	CP12-3	CP12-3	calvin cycle protein CP12, putative, expressed	Symbols: CP12-3 | CP12-3 | chr1:28728253-28728853 FORWARD
AT2G20670	-1.62	-1.16	-0.46	-0.54		35.2	not assigned.unknown	0	0	plant-specific domain TIGR01615 family protein, expressed	unknown protein | chr2:8911860-8913534 REVERSE
AT4G05070	-1.21	-1.57	-0.88	-0.53		35.2	not assigned.unknown	0	0	0	unknown protein | chr4:2593595-2594119 REVERSE
AT1G12780	-1.02	-0.53	-0.59	-0.52		10.1.2	cell wall.precursor synthesis.UGE	UGE1	UGE1 (UDP-D-glucose/UDP-D-galactose 4-epimerase 1); UDP-glucose 4-epimerase/ protein dimerization	UDP-glucose 4-epimerase, putative, expressed	Symbols: UGE1 | UGE1 (UDP-D-glucose/UDP-D-galactose 4-epimerase 1); UDP-glucose 4-epimerase/ protein dimerization | chr1:4355926-4358328 REVERSE
AT3G14415	-0.82	-1.25	-0.45	-0.51		1.2.2	PS.photorespiration.glycolate oxydase	0	0	hydroxyacid oxidase 1, putative, expressed	(S)-2-hydroxy-acid oxidase, peroxisomal, putative / glycolate oxidase, putative / short chain alpha-hydroxy acid oxidase, putative | chr3:4818298-4821006 FORWARD
AT1G21920	-0.7	-1.02	-0.75	-0.51		30.4.1	signalling.phosphinositides.phosphatidylinositol-4-phosphate 5-kinase	0	0	MORN repeat domain containing protein, expressed	MORN (Membrane Occupation and Recognition Nexus) repeat-containing protein /phosphatidylinositol-4-phosphate 5-kinase-related | chr1:7704255-7706140 REVERSE
AT1G62770	-1.17	-0.53	-0.62	-0.5		26.18	misc.invertase/pectin methylesterase inhibitor family protein	0	0	invertase/pectin methylesterase inhibitor family protein, putative, expressed	invertase/pectin methylesterase inhibitor family protein | chr1:23245886-23246890 REVERSE
AT2G23600	-0.56	-1	-0.53	-0.48		17	hormone metabolism	ACL, ATMES2, MES2, ATME8, ME8	ACL (ACETONE-CYANOHYDRIN LYASE); hydrolase/ hydrolase, acting on ester bonds / methyl indole-3-acetate esterase/ methyl jasmonate esterase/ methyl salicylate esterase	esterase, putative, expressed	Symbols: ACL, ATMES2, MES2, ATME8, ME8 | ACL (ACETONE-CYANOHYDRIN LYASE); hydrolase/ hydrolase, acting on ester bonds / methyl indole-3-acetate esterase/ methyl jasmonate esterase/ methyl salicylate esterase | chr2:10042199-10043673 REVERSE
AT1G17860	-0.88	-1.35	-0.59	-0.47		20.1.7.6.1	stress.biotic.PR-proteins.proteinase inhibitors.trypsin inhibitor	0	0	KUN1 - Kunitz-type trypsin inhibitor precursor, expressed	trypsin and protease inhibitor family protein / Kunitz family protein | chr1:6149301-6150038 FORWARD
AT5G57655	-0.78	-1.08	-0.49	-0.46		3.5.1	minor CHO metabolism.others.Xylose isomerase	0	0	xylose isomerase, putative, expressed	xylose isomerase family protein | chr5:23346760-23350039 FORWARD
AT5G21940	-1.13	-1.07	-0.52	-0.4		35.2	not assigned.unknown	0	0	MTD1, putative, expressed	unknown protein | chr5:7249268-7250539 REVERSE
AT1G64720	-1.28	-1.35	-0.38	-0.36		11.6	lipid metabolism.lipid transfer proteins etc	CP5	CP5	membrane related protein CP5, putative, expressed	Symbols: CP5 | CP5 | chr1:24046553-24048622 REVERSE
